# Supplementary material for: Deep learning-based image enhancement in optical coherence tomography by exploiting interference fringe
Source: Commun Biol. 2023 Apr 28;6:464. doi: 10.1038/s42003-023-04846-7 (PMC10147647; doi:10.1038/s42003-023-04846-7)
Supplement: Supplementary file 4 — Supplementary Data 1 [file 42003_2023_4846_MOESM4_ESM.xlsx]

## Sheet: Figure 5c
PSNR [dB]
BM3D	K-SVD	SRCNN	SRResNet	Unet	VDSR	cycleGAN	Pix2Pix	Our
22.4945	19.4071	19.7218	19.9971	20.9841	23.4076	23.7949	24.44	24.3689
22.6059	16.6382	21.376	22.1669	20.6339	22.6739	23.7856	24.4203	23.5652
20.919	21.6375	20.5357	20.9116	20.9508	21.6057	23.3769	24.2593	23.6824
22.1277	19.5241	20.1891	20.632	19.7417	23.0514	23.7503	24.3618	24.755
22.6391	18.769	21.5379	19.4846	20.4782	22.655	24.4023	23.9682	24.4668
21.8446	17.2212	19.7128	20.317	20.0157	22.6544	24.1563	24.2642	26.2761
18.5858	17.8892	21.3542	19.6577	20.2697	23.0531	24.1498	24.0079	25.1002
21.726	18.4533	19.7201	19.3435	21.4987	24.1745	24.2801	24.0119	27.8369
21.5499	18.2829	19.0816	21.4103	20.1295	23.0892	23.7099	23.9321	24.3018
21.5576	17.8839	20.3496	20.3113	20.1646	23.6441	24.1128	24.3426	26.3811
19.4259	19.6359	21.5239	19.3192	22.5743	24.2023	23.4384	23.5953	24.4138
20.9502	16.0853	21.8114	19.5128	19.3494	22.0811	23.9273	23.7068	26.2566
22.0359	18.0924	22.3911	21.4289	20.9909	23.1981	23.9705	23.9656	26.3608
22.2664	18.9035	20.6598	18.6874	20.1173	23.4758	23.754	23.3791	24.7875
21.9237	17.2505	19.4063	20.7191	18.138	23.546	23.8861	23.659	25.2828
23.194	20.2925	18.87	18.8186	18.576	22.5553	22.9209	23.9323	24.728
19.9243	18.8775	21.8366	20.1979	21.2943	22.7053	23.8324	24.0662	24.7895
21.3299	19.4358	19.3482	20.1047	17.5592	22.9934	23.1182	24.3306	24.3307
22.694	17.9841	19.5642	19.2188	18.2988	23.025	24.6979	23.8226	24.689
18.2886	17.1041	20.2637	18.9927	18.7776	23.7384	23.8254	23.9162	27.5366
21.7261	20.0448	19.9174	20.3842	19.3358	21.6218	23.8003	24.1379	27.0343
21.9853	20.0962	19.785	19.8517	19.1039	21.6869	24.0294	23.2207	26.197
21.5718	17.5577	19.8485	20.6969	19.1662	22.6502	23.3471	23.7652	25.4366
22.4651	20.2623	21.0775	19.9895	20.0154	22.6497	23.6023	23.3861	26.6701
20.8019	18.6595	20.7296	20.1324	21.8272	22.6685	23.6215	24.2835	24.6146
20.6706	20.7585	20.3364	20.8866	21.507	21.9619	24.1714	23.0138	23.2344
23.809	20.8175	22.1493	20.3626	19.4658	22.0746	23.6818	24.1197	25.8978
20.5116	19.4759	19.772	19.6989	19.1936	22.7616	24.0267	24.0782	24.8785
20.3886	18.519	21.1001	19.6534	21.1616	23.781	24.1675	23.6164	23.3099
22.4775	19.7188	20.3883	21.3924	21.27	23.343	24.6139	23.854	24.716
21.524	20.091	20.3605	19.7094	21.0508	23.3898	23.2315	23.5652	23.5183
21.6566	18.8976	19.9117	18.7294	20.1552	23.9846	23.8585	24.8953	26.694
22.4391	20.6244	20.7908	20.8354	21.2208	24.075	24.9681	24.7295	24.1712
22.089	17.0549	20.2525	20.4551	20.3979	23.1198	24.2118	24.2058	25.2066
22.2764	19.4808	19.6046	19.5583	19.4468	22.2294	23.9508	24.153	24.1338
21.9967	18.3005	19.6439	18.8327	20.2066	22.9474	23.8268	24.3286	24.6552
21.5246	18.9182	19.2126	22.2371	18.9798	22.6613	25.4295	23.2953	25.2509
20.1251	19.6957	19.173	21.5135	18.3606	23.6291	23.742	23.9071	23.8664
21.0404	20.3742	19.8765	21.5612	19.7955	22.5964	23.5197	23.7643	25.6811
20.9148	18.1247	20.7492	19.3419	19.738	21.0615	23.7953	23.7304	25.4281
22.4401	19.5086	20.2252	20.4292	19.787	22.4182	22.8878	24.7085	26.1889
21.8142	18.5821	19.7484	20.2069	19.7469	22.3594	23.4912	23.519	23.2499
20.1699	19.0283	21.46	20.4262	20.3487	22.97	23.7881	23.9454	22.119
23.4044	17.2624	19.2449	20.769	19.2039	23.0562	23.2896	24.1953	25.2713
22.1264	19.8448	20.511	20.1741	19.818	23.0031	23.6838	24.3996	25.3172
22.9302	18.3988	21.0807	19.9985	20.8978	23.1744	24.3999	23.3754	24.6558
21.0687	19.8187	20.662	20.5595	19.7437	23.4696	23.6639	24.6184	26.0333
20.8574	18.2392	21.348	20.1531	19.9829	21.4433	23.7162	24.8824	25.3643
22.4506	18.542	20.3992	20.4084	17.9536	23.2548	23.4067	23.5666	24.3635
21.2645	18.8485	21.0981	20.1236	20.1376	22.4233	24.2616	23.7193	26.5194
21.6466	20.8963	20.4914	20.282	19.2619	22.8993	23.7676	23.9822	24.1687
21.1393	18.0797	19.9628	22.5021	19.7859	22.6045	24.1691	23.0834	25.8991
20.1891	18.0826	21.6106	19.5793	20.6231	22.6349	23.782	24.5387	25.9395
22.4573	19.6412	20.4057	21.053	17.3589	22.9213	24.7444	23.6094	25.55
22.4972	16.6356	20.4669	19.6058	21.537	21.9812	25.1894	24.2296	25.7136
21.207	19.4703	21.6783	20.8031	20.6732	22.1452	23.5206	24.5216	25.4269
21.0408	17.4283	20.0253	18.3299	19.5529	22.7761	23.8476	24.2987	23.8698
22.2647	19.0463	19.5644	21.9628	18.9491	22.6286	24.7616	24.4161	23.2964
21.4853	20.3021	20.2058	20.2732	19.0914	23.4354	23.7239	24.6082	25.8669
20.9867	18.4596	19.8804	18.987	21.1368	23.1807	23.4569	24.2734	26.4476
19.6415	19.5761	20.8188	20.3189	20.1387	23.3995	24.2793	24.1788	26.6864
20.2325	18.4733	20.8325	20.0932	19.6766	23.3912	24.8174	23.8797	23.9731
20.3397	17.1227	19.7148	21.0674	19.3297	23.4299	24.8102	24.0151	23.6899
21.7107	17.4115	19.7289	20.5281	17.3898	24.0481	24.1319	23.667	24.9903
18.9169	17.9116	20.838	20.0055	21.5329	23.5642	24.4986	23.7259	25.9919
20.2492	16.9808	20.4493	21.0267	19.8712	22.2235	23.792	23.7256	24.259
21.5261	16.6653	19.5554	19.2745	20.4451	23.7368	24.2427	24.1605	24.7348
23.067	19.466	20.5015	19.9045	20.888	22.6139	23.6068	24.0872	25.3714
22.1101	20.3204	20.3234	20.1445	20.7612	22.2909	23.7275	23.8796	24.8461
21.9835	18.1202	19.6435	20.9251	19.0556	22.9613	24.3916	23.1704	25.3332
21.7016	19.6261	20.7101	20.1299	19.3802	22.894	23.6312	23.7416	26.2676
21.494	17.0676	19.514	20.387	19.3563	22.6591	24.1725	23.4571	23.0162
22.0722	20.5418	20.2887	20.2251	20.6063	22.5808	25.228	24.4288	25.9167
20.3448	20.0217	21.6101	21.6067	19.7299	22.7791	24.0933	23.4817	23.1393
20.4059	19.4404	19.8403	20.88	18.4865	22.1227	23.4711	23.633	24.2913
20.8225	19.5727	19.8559	19.1005	20.2201	23.0794	24.1738	23.9619	25.6985
22.1557	19.9639	21.7923	19.5399	19.1869	22.0689	23.0376	24.3476	23.2929
21.3458	17.6494	20.3965	19.3428	19.4278	22.4423	22.945	24.0311	25.9563
22.1384	17.3919	19.3412	21.9512	18.2708	23.5939	23.052	23.8964	25.0154
21.5047	18.4919	21.4245	19.9281	20.7663	23.1609	24.0205	24.2382	26.1025
21.1278	18.3569	19.9602	19.3403	20.0779	23.7795	24.5507	23.7953	25.5833
21.6965	19.3652	20.3847	21.2043	19.6931	22.5696	23.5103	23.5229	22.8249
21.5474	18.8392	20.7958	19.6001	18.6114	22.0117	23.7392	24.1627	23.7976
20.6414	17.7362	20.4829	20.3762	19.1669	21.6391	23.9205	23.6982	24.3146
21.5352	18.3533	20.0623	20.113	20.4927	22.6759	23.5679	24.3343	26.6778
21.03	19.4376	21.658	21.1355	18.7639	22.5194	23.4143	24.2235	26.1443
20.2463	20.8017	20.0669	19.6415	19.9747	23.7811	23.9235	24.5061	25.6699
22.7549	19.4098	18.9009	20.3182	19.8569	23.0055	23.3696	24.5278	25.2234
20.0246	18.9831	19.9483	20.8454	18.9946	22.478	24.6638	25.0465	25.461
21.8603	19.1962	20.9393	21.3967	19.7155	22.3604	23.9481	24.2713	27.1343
21.363	16.3863	21.6518	19.6157	17.8774	23.175	23.8003	24.0349	23.5351
22.196	18.3599	20.6949	20.4237	19.962	23.5303	24.1773	24.4916	24.7809
22.0759	18.9839	19.9751	19.0083	22.3136	22.2132	24.8922	25.0537	24.1864
21.8017	18.9493	20.7767	21.7672	19.967	23.0341	23.0859	24.7966	25.2174
21.4006	21.302	20.1772	21.6893	19.8578	23.9494	24.5881	23.9493	26.7312
21.8367	17.3938	20.4258	19.615	20.2797	22.4459	23.3147	24.5436	25.5921
20.9631	19.6578	19.13	21.255	21.2191	22.3736	24.0921	23.9867	24.9684
23.6066	19.1741	20.6134	20.4618	19.2472	22.3895	24.2916	23.2309	24.5024
20.7496	16.7866	20.6825	20.4386	20.7838	22.8024	23.2679	23.9835	24.7458
22.5012	19.888	21.6406	20.9546	19.8419	23.1964	24.2438	24.2169	23.9694
21.3955	19.7791	19.9016	20.5447	19.0666	23.3029	24.2388	23.5317	23.4052
21.6579	17.6129	20.5737	20.3002	20.3176	22.6573	23.9073	24.516	24.3107
22.4154	19.3791	20.0621	19.5117	20.5834	23.4631	23.3259	23.9852	24.4741
20.97	20.8104	21.8944	19.4368	20.0885	24.245	24.7891	24.0733	26.0438
22.3058	18.5067	19.4737	20.281	18.7315	22.4133	23.947	24.4235	23.9081
21.3537	19.943	18.9501	21.7664	20.5469	24.1521	23.7347	24.6249	25.0639
20.0486	20.1327	20.4575	20.2207	19.0608	22.8433	23.5728	23.4029	23.3031
21.9632	17.2037	20.2851	22.2353	21.3417	22.7778	24.497	24.855	24.7791
20.6327	18.6005	19.9831	20.2054	19.9656	22.6579	22.9629	23.9815	26.3013
21.8197	20.1058	20.1242	20.0726	18.8221	23.6692	23.1328	24.1342	23.8442
22.0889	21.0695	20.6007	21.1155	18.3779	23.1163	23.8036	24.1436	23.8991
22.6714	17.1842	20.452	20.5514	20.3866	22.7718	24.3824	23.9527	26.3495
18.7877	18.8021	20.1689	19.5193	18.6907	22.7694	23.6017	23.9234	24.6262
22.084	19.2775	20.5113	19.5455	20.0877	23.0381	23.9847	24.2296	26.1712
21.458	18.2177	21.1982	20.2925	17.2692	23.3843	24.0901	24.3655	24.9196
23.2452	20.4494	20.0964	21.2699	19.0016	23.2446	24.9482	23.7802	28.0525
20.6802	19.1509	21.0473	22.1672	21.2154	22.0655	23.6637	23.6013	26.0011
22.6488	20.6178	21.3656	19.3535	19.0572	22.9172	24.0082	23.7281	24.9083
20.3677	18.2038	19.8019	19.8646	20.518	23.989	23.1795	23.886	25.843
21.0749	20.0236	21.2707	19.74	21.665	22.8261	23.6425	24.4391	24.7883
20.432	18.6852	20.573	20.7841	19.7276	24.1137	24.1341	23.608	24.3513
21.3863	18.3532	19.4384	20.4203	21.5744	23.3824	24.4034	23.8714	26.2035
22.3039	19.2093	22.7741	20.074	18.2681	23.3487	24.251	24.4359	24.9221
19.779	18.8487	21.0561	20.7048	19.1355	22.7868	24.5757	24.4438	27.2923
21.7204	19.2903	20.7792	18.7539	21.4919	23.3651	23.2143	23.3752	25.0416
22.3463	18.1938	19.3982	18.8151	20.3332	22.2816	22.3932	23.4341	22.8018
22.8735	18.7374	20.8906	18.6622	19.664	22.2419	23.4569	24.3042	24.6041
23.1823	20.7573	19.8743	19.6425	19.0247	21.9531	23.0517	23.7269	25.5913
21.1146	17.3464	19.7514	21.0513	21.1535	23.1014	23.5464	23.4515	24.6556
22.4939	20.1298	19.927	19.7389	19.9054	22.3998	23.9636	23.4782	23.5629
21.0885	19.3247	19.5427	19.3794	21.0288	23.0584	24.8541	24.202	25.0971
21.7803	21.4979	20.0508	21.7936	19.566	22.7	23.2207	23.7617	25.9993
21.1607	21.2706	20.4754	20.5156	19.4113	23.5647	24.6777	23.606	24.8969
21.3985	17.9603	21.3459	19.6757	19.1126	24.3432	24.1188	23.9011	24.7878
21.5876	21.0316	19.9556	20.1558	20.6778	23.5548	24.9031	24.5515	25.6832
21.4021	18.4588	20.7841	20.8356	19.567	22.4036	24.0659	24.8332	25.0391
22.2529	18.1677	20.5104	19.5214	20.1259	23.0254	24.9051	24.2853	25.3017
21.9202	17.5215	19.0491	19.5898	20.0704	22.7789	23.699	24.0366	23.4845
21.4078	18.2484	21.0627	19.0525	20.3884	22.9283	23.9971	23.7095	25.7789
20.5873	18.2808	20.2652	21.0706	19.9952	22.33	23.7039	23.2698	25.1258
21.404	19.0188	19.7639	19.4293	20.5607	23.646	24.5235	23.053	25.8713
20.2164	19.1013	20.0697	19.1305	19.641	22.7952	23.8613	24.3947	24.6017
19.8951	19.1598	21.1639	20.2663	18.7362	22.5793	23.9475	24.1325	25.7335
20.842	18.2357	21.3827	19.0568	20.6725	23.7324	23.9067	24.1329	24.4965
20.4607	19.4561	21.4534	20.6808	18.3913	21.6566	24.5183	25.1834	25.0391
20.8139	17.6314	22.6415	19.7174	18.5628	22.245	24.0363	23.9474	23.2596
21.498	21.072	21.3329	22.8319	20.2097	23.3227	23.7339	23.6839	25.7772
19.903	19.1555	20.3375	19.9095	20.0331	23.0307	24.2269	24.7928	24.2823
22.918	18.4671	20.0734	19.847	21.1221	23.62	23.3236	23.8117	24.7096
21.0026	19.232	19.8521	20.2392	19.3937	22.4817	23.7661	23.6347	24.128
21.3742	18.7938	20.4435	21.0162	21.2839	22.5698	24.3809	24.6178	24.3133
22.4628	18.6906	21.4929	18.8306	18.8211	23.5399	23.6819	24.3333	22.9784
22.053	20.7632	20.0377	20.4433	19.8835	22.5901	23.8776	24.1718	23.3367
20.4052	21.7028	20.5483	21.4613	19.5445	23.4231	23.8916	23.9621	24.0307
21.6222	19.3061	19.9264	19.27	19.4343	22.2258	23.9584	24.3332	24.5097
22.7448	19.5417	19.2183	20.1223	20.0341	23.2413	24.5779	24.5065	23.3274
21.1428	19.6994	19.2884	20.5054	20.7461	23.1519	24.296	23.4902	25.002
21.1457	15.7702	20.6834	20.0925	20.1674	22.9594	24.3215	24.1223	24.8261
22.2453	19.6552	21.4227	20.0169	19.7177	22.3869	24.4737	23.6	24.2867
21.1546	20.1255	21.6845	20.6008	21.3711	22.5084	23.0758	23.7508	24.1364
19.3085	19.5171	20.8132	20.2418	20.8682	23.5783	24.2319	24.3421	26.405
22.2905	19.6494	20.4479	21.075	18.0808	22.8339	23.0023	23.7228	24.0661
23.9625	19.1384	20.6558	20.4196	19.4401	22.9656	23.6052	25.0307	25.8989
21.6832	19.6089	20.4626	21.075	19.6139	22.8883	24.7462	24.0818	25.1744
21.8197	18.4839	20.788	21.584	20.545	20.3294	23.5129	24.8616	26.8251
22.2469	18.2126	19.5767	19.8619	21.1297	24.4217	23.9948	24.3513	24.3603
23.6234	18.2075	19.8082	21.6198	20.1641	22.7441	23.8227	24.1823	25.1694
22.4165	17.5387	20.599	19.379	19.6026	22.3194	24.5546	23.6925	25.2624
20.5376	20.2617	20.1694	18.894	20.7319	22.6675	23.6866	23.9649	22.5195
20.7128	18.7264	18.9109	20.092	20.3639	22.4887	23.0921	23.8113	25.3025
20.7236	19.3469	20.3083	19.1687	20.6922	23.6801	23.7029	24.0024	27.0055
20.5902	18.2745	19.8658	21.2827	21.1073	23.3591	24.3971	23.3249	25.3898
22.4273	20.1672	20.4311	20.3175	20.38	23.022	23.7993	23.7935	25.2402
20.2942	18.3542	19.8756	20.0195	19.7976	23.4914	24.0175	23.8685	26.7559
22.0144	18.1404	20.0144	20.8786	20.0491	23.0669	23.4651	24.0669	26.1445
22.7236	19.9955	21.3116	21.3735	18.4968	22.8963	24.4109	24.3821	23.2146
21.3115	18.3795	20.157	20.7956	19.6599	23.2508	23.2287	24.6151	25.8889
22.0681	17.6301	19.7792	20.7842	20.0092	23.1271	23.0338	23.7137	23.3583
21.9087	21.9012	19.7292	20.7043	20.2167	23.8768	24.498	24.208	27.0766
21.5662	18.0165	20.3097	20.2521	19.8997	22.5584	23.5247	24.4319	24.9913
22.0192	20.011	20.1592	20.0841	20.0034	23.0661	25.1433	24.3296	24.6699
21.5801	17.8575	21.0084	19.355	19.9665	22.529	24.3184	24.0149	25.9203
22.78	19.8461	20.1475	18.8355	18.9319	22.4106	23.6786	24.8991	23.7603
23.3652	19.334	21.076	20.1986	18.5469	23.9514	24.0821	24.0972	24.5992
23.2452	17.9895	21.8506	20.7831	20.2312	22.6027	24.0798	24.5537	25.5825
21.5641	15.5242	19.5295	19.0952	20.1933	22.7634	25.0778	23.7612	25.2535
22.4781	21.287	20.7232	21.2555	20.9028	23.2305	23.607	24.4582	25.1502
20.2167	19.4782	21.3842	19.028	19.3604	22.7853	24.356	24.6866	25.7954
20.5227	18.0021	18.2662	20.3011	19.6512	23.9515	22.9003	23.9742	23.8451
21.4941	17.5588	19.3567	18.89	19.4433	21.9885	24.0286	24.6532	25.0052
23.3656	18.7638	20.9233	20.8934	21.9854	21.7927	25.0997	24.7313	24.9248
22.3806	17.2646	21.2677	19.4492	20.7208	22.2346	24.9682	23.5589	24.404
22.1155	16.6405	20.9818	19.848	21.362	22.7014	24.1506	24.2295	25.7955
19.7953	18.4147	20.1119	20.391	20.19	21.9769	24.2634	24.7109	24.303
23.9627	18.7289	19.794	18.8536	20.7493	22.7411	24.1954	23.9496	25.863
21.6261	18.2733	18.6232	20.2767	19.2443	22.8279	24.2576	24.3967	24.7759
21.8832	18.6142	19.5327	19.1016	19.604	23.1514	24.2914	24.6073	28.2051
22.3408	17.4818	20.2588	20.932	18.1649	21.9726	24.5572	24.16	24.5267
22.2792	16.6394	22.7835	21.4942	20.546	23.2607	23.7299	24.0388	25.8678
21.2411	19.4397	20.4957	19.8208	19.6535	22.8717	24.7488	24.4259	25.5475

## Sheet: Figure 5d
Beta parameter
BM3D	K-SVD	SRCNN	SRResNet	Unet	VDSR	cycleGAN	Pix2Pix	Our
0.855	0.8708	0.8928	0.9109	0.8734	0.8971	0.9041	0.864	0.9164
0.866	0.8338	0.9162	0.9069	0.8817	0.9113	0.918	0.8563	0.9192
0.8701	0.8733	0.8956	0.9136	0.905	0.91	0.9157	0.889	0.9334
0.8591	0.8666	0.9006	0.923	0.8938	0.8959	0.8968	0.871	0.9214
0.8608	0.8518	0.8849	0.8704	0.8755	0.9147	0.9133	0.8943	0.9185
0.8585	0.8657	0.9025	0.8814	0.8713	0.9051	0.9054	0.8857	0.9045
0.8397	0.8551	0.9228	0.9109	0.8832	0.9058	0.9092	0.8595	0.9387
0.8654	0.8457	0.8799	0.898	0.8946	0.8849	0.9044	0.9002	0.9284
0.8662	0.8682	0.8959	0.8686	0.8731	0.8974	0.8856	0.8795	0.9212
0.8618	0.8439	0.885	0.89	0.86	0.9008	0.9226	0.86	0.9398
0.8572	0.8775	0.9014	0.8842	0.8824	0.8947	0.9014	0.8838	0.9315
0.8674	0.8449	0.8925	0.8928	0.8646	0.89	0.8897	0.8888	0.9188
0.8508	0.8739	0.8994	0.8779	0.8926	0.9079	0.8655	0.9001	0.9025
0.8493	0.8596	0.8901	0.893	0.8708	0.9197	0.8915	0.8906	0.9382
0.8568	0.8421	0.8892	0.8722	0.8992	0.9114	0.8809	0.873	0.9409
0.8539	0.855	0.8816	0.8991	0.9084	0.8963	0.9086	0.8745	0.9262
0.8499	0.8834	0.9193	0.9051	0.8616	0.9144	0.9055	0.8458	0.9394
0.8631	0.8649	0.8998	0.8913	0.8939	0.891	0.9049	0.8777	0.927
0.8552	0.8598	0.8829	0.879	0.8633	0.9086	0.8877	0.872	0.9282
0.863	0.8361	0.8917	0.8535	0.8848	0.8956	0.9058	0.8954	0.9258
0.8598	0.8662	0.8953	0.8902	0.9071	0.9	0.9199	0.8681	0.9175
0.8559	0.8514	0.8965	0.8786	0.903	0.8816	0.8927	0.8674	0.9225
0.8433	0.8493	0.9036	0.8973	0.8771	0.8979	0.9121	0.8774	0.933
0.872	0.852	0.8847	0.8833	0.8974	0.9079	0.89	0.866	0.9001
0.8562	0.8479	0.9012	0.8656	0.8697	0.8845	0.9031	0.8695	0.9185
0.8562	0.8744	0.8804	0.8968	0.8546	0.9059	0.907	0.8798	0.946
0.8606	0.8462	0.8996	0.8925	0.8994	0.8997	0.8798	0.886	0.93
0.8516	0.8563	0.9026	0.8847	0.8883	0.8868	0.9281	0.8995	0.947
0.8509	0.8434	0.8917	0.8842	0.9039	0.9072	0.9119	0.8744	0.901
0.854	0.8846	0.9092	0.892	0.8827	0.8924	0.8985	0.8846	0.9051
0.8404	0.8717	0.8824	0.9105	0.895	0.8911	0.9274	0.8431	0.924
0.857	0.8672	0.8976	0.9215	0.8729	0.89	0.9127	0.8566	0.9249
0.8642	0.8773	0.8778	0.9087	0.8845	0.91	0.9064	0.8766	0.9426
0.8579	0.8314	0.8908	0.8626	0.8903	0.9116	0.9029	0.8929	0.9423
0.847	0.8618	0.9022	0.8823	0.9204	0.9185	0.9079	0.8965	0.9153
0.8658	0.8712	0.9094	0.8857	0.8766	0.8978	0.8775	0.8878	0.9324
0.8437	0.8485	0.8828	0.8905	0.8998	0.9004	0.8925	0.864	0.9366
0.871	0.8578	0.8984	0.911	0.8735	0.9119	0.9146	0.8927	0.9353
0.8591	0.853	0.894	0.8833	0.8803	0.8936	0.8853	0.858	0.9249
0.8437	0.883	0.9125	0.8701	0.8555	0.8897	0.8948	0.8929	0.9412
0.8503	0.8438	0.8892	0.8808	0.895	0.9055	0.911	0.8796	0.9138
0.8615	0.8782	0.8952	0.8876	0.8616	0.906	0.8911	0.863	0.9323
0.8655	0.8284	0.8801	0.8805	0.8826	0.9219	0.9044	0.8987	0.9519
0.8507	0.8551	0.9206	0.8716	0.8835	0.8937	0.9123	0.8831	0.9135
0.8553	0.8294	0.9015	0.8818	0.9025	0.9091	0.9262	0.9122	0.9162
0.8392	0.8439	0.8949	0.8658	0.8937	0.91	0.8953	0.857	0.9285
0.852	0.851	0.8866	0.8645	0.9001	0.9205	0.9247	0.8887	0.9248
0.8626	0.8795	0.8975	0.8792	0.8799	0.9058	0.9077	0.8858	0.9247
0.8529	0.8694	0.9102	0.8806	0.8828	0.8994	0.9036	0.8929	0.9204
0.8624	0.8371	0.9001	0.8692	0.8994	0.9197	0.8856	0.8741	0.9294
0.8496	0.8333	0.891	0.8935	0.8826	0.9036	0.8957	0.8861	0.911
0.8537	0.829	0.9021	0.8861	0.8862	0.8919	0.904	0.8571	0.9224
0.8609	0.8483	0.9139	0.8855	0.8706	0.9111	0.9029	0.8819	0.9239
0.8725	0.8466	0.8847	0.8815	0.88	0.8788	0.8855	0.8614	0.909
0.8679	0.8643	0.9049	0.8757	0.8794	0.8953	0.8997	0.8718	0.9137
0.8685	0.8706	0.8964	0.9037	0.8981	0.8856	0.9145	0.8719	0.9373
0.8577	0.8718	0.8823	0.8783	0.91	0.8974	0.8957	0.8679	0.9579
0.8512	0.8572	0.8933	0.8662	0.8989	0.9044	0.8974	0.8685	0.9213
0.8397	0.8699	0.8813	0.8802	0.8804	0.8911	0.9063	0.8927	0.9348
0.8656	0.8542	0.8725	0.8752	0.8961	0.8954	0.9202	0.8766	0.93
0.8255	0.8556	0.8994	0.9018	0.863	0.9223	0.8925	0.8841	0.9023
0.8559	0.8443	0.9003	0.8627	0.877	0.9051	0.8864	0.8921	0.93
0.8432	0.8532	0.8993	0.8874	0.8849	0.8923	0.884	0.8824	0.9201
0.8437	0.8673	0.8983	0.8842	0.8927	0.8922	0.8997	0.8805	0.9396
0.8546	0.8427	0.8937	0.9062	0.8793	0.8979	0.8972	0.8843	0.9134
0.857	0.8548	0.8905	0.8794	0.9075	0.9158	0.9295	0.8813	0.9437
0.8739	0.8579	0.9059	0.9053	0.8916	0.8992	0.8702	0.8572	0.9418
0.8751	0.8446	0.9121	0.8911	0.8926	0.8983	0.9109	0.8996	0.9411
0.8645	0.8394	0.9052	0.8787	0.8983	0.8923	0.9019	0.8862	0.9186
0.8554	0.8474	0.9191	0.901	0.8791	0.9011	0.9186	0.9068	0.9393
0.8505	0.8409	0.9062	0.8873	0.868	0.8809	0.9141	0.8905	0.9261
0.8594	0.8562	0.8945	0.8898	0.8712	0.9101	0.8983	0.8548	0.9415
0.8581	0.8412	0.8947	0.8958	0.8861	0.8986	0.9351	0.8928	0.92
0.8394	0.8289	0.8954	0.8761	0.8719	0.8955	0.9156	0.8878	0.943
0.856	0.854	0.8782	0.8639	0.8802	0.887	0.9122	0.8867	0.9256
0.8582	0.8412	0.8995	0.88	0.8545	0.909	0.9001	0.8588	0.9408
0.8377	0.8577	0.8899	0.8742	0.8737	0.9122	0.8791	0.8644	0.9004
0.8575	0.8348	0.8968	0.8704	0.8928	0.8896	0.8956	0.8957	0.9157
0.8501	0.8528	0.8944	0.8786	0.8998	0.9036	0.8752	0.8788	0.9175
0.8424	0.8696	0.8853	0.9091	0.8873	0.896	0.9176	0.8723	0.9234
0.8544	0.8624	0.8962	0.8689	0.8833	0.8895	0.8984	0.8719	0.9118
0.8582	0.8549	0.9128	0.8708	0.8795	0.9038	0.89	0.8518	0.916
0.8666	0.834	0.9	0.8746	0.8999	0.9066	0.8967	0.899	0.9508
0.8566	0.8483	0.892	0.8855	0.8858	0.9027	0.8872	0.8944	0.9273
0.882	0.8355	0.9014	0.8808	0.8967	0.867	0.8775	0.8732	0.9261
0.8634	0.8611	0.8937	0.8912	0.8865	0.9027	0.88	0.9169	0.9115
0.8593	0.8548	0.8979	0.888	0.8814	0.8936	0.8918	0.8719	0.9287
0.8735	0.8426	0.8907	0.8843	0.8784	0.9148	0.8929	0.8531	0.9035
0.8437	0.8496	0.9188	0.9149	0.8883	0.901	0.9055	0.8497	0.9129
0.8442	0.8633	0.9061	0.9051	0.8739	0.8986	0.9021	0.8564	0.9147
0.8692	0.8529	0.8994	0.8654	0.8929	0.9001	0.9234	0.852	0.9157
0.879	0.8632	0.8865	0.8766	0.8891	0.8813	0.9008	0.8713	0.9215
0.8621	0.8611	0.8838	0.894	0.9034	0.8946	0.8776	0.8807	0.9201
0.8593	0.8555	0.901	0.8631	0.8613	0.8905	0.8926	0.8964	0.9174
0.8399	0.8523	0.8673	0.8982	0.907	0.9136	0.8976	0.8827	0.9218
0.8635	0.8375	0.8758	0.8848	0.8971	0.9109	0.9111	0.8787	0.9026
0.8557	0.8577	0.8861	0.881	0.8812	0.8888	0.8823	0.8841	0.9355
0.8683	0.8526	0.8925	0.8882	0.8863	0.8912	0.8944	0.8941	0.9296
0.8741	0.8231	0.8753	0.8902	0.8871	0.8992	0.8901	0.8735	0.9178
0.8753	0.8449	0.8912	0.9175	0.9014	0.9152	0.9137	0.9003	0.9347
0.8693	0.8453	0.8879	0.8692	0.9013	0.8849	0.9167	0.891	0.9488
0.8669	0.8504	0.9076	0.9028	0.8962	0.9223	0.919	0.8578	0.9051
0.8735	0.8549	0.8932	0.8842	0.9049	0.8885	0.9074	0.8877	0.9219
0.8549	0.8669	0.8988	0.8888	0.8906	0.8937	0.906	0.8719	0.9261
0.8274	0.8504	0.8993	0.8906	0.8714	0.9079	0.8981	0.8803	0.9387
0.8503	0.8941	0.9117	0.8989	0.892	0.8817	0.9046	0.8642	0.9191
0.8834	0.8487	0.9129	0.8938	0.862	0.8789	0.8907	0.8878	0.9418
0.8451	0.8445	0.8917	0.9027	0.8833	0.9115	0.9017	0.9186	0.9361
0.859	0.8659	0.8999	0.8963	0.8882	0.9131	0.8931	0.8983	0.9208
0.872	0.8412	0.8867	0.9017	0.8911	0.9138	0.9239	0.8833	0.9132
0.8519	0.8311	0.8972	0.8847	0.8853	0.869	0.9313	0.8981	0.9225
0.8377	0.8435	0.9019	0.8816	0.8963	0.9058	0.8996	0.8845	0.9192
0.8574	0.884	0.8914	0.8936	0.8896	0.8845	0.898	0.8883	0.9304
0.8664	0.8539	0.9085	0.9008	0.8809	0.8995	0.904	0.8697	0.9174
0.8625	0.8638	0.9043	0.8853	0.8817	0.8777	0.9126	0.8753	0.915
0.8435	0.8752	0.9035	0.8912	0.8972	0.8862	0.915	0.8812	0.9462
0.8501	0.861	0.8902	0.9092	0.8808	0.9138	0.892	0.887	0.9478
0.8625	0.8611	0.8886	0.8992	0.9118	0.8948	0.8938	0.8864	0.9498
0.8418	0.8525	0.9006	0.8788	0.8675	0.9128	0.8858	0.8715	0.9296
0.8759	0.858	0.8824	0.8872	0.8697	0.8898	0.9029	0.8973	0.9261
0.8643	0.8437	0.8886	0.8986	0.8937	0.8751	0.891	0.9011	0.9245
0.8597	0.8676	0.8998	0.8717	0.8776	0.8736	0.9	0.8985	0.9081
0.8589	0.8521	0.8942	0.8905	0.8877	0.9138	0.9009	0.8922	0.9115
0.8539	0.8716	0.8992	0.9007	0.8992	0.9115	0.9298	0.8928	0.9176
0.8565	0.8622	0.8857	0.869	0.8839	0.8948	0.9181	0.8864	0.9347
0.8386	0.8494	0.8867	0.869	0.8933	0.9035	0.8916	0.8665	0.9193
0.8705	0.8491	0.909	0.8991	0.883	0.8921	0.908	0.8882	0.9303
0.8636	0.8743	0.9017	0.893	0.8959	0.8843	0.9157	0.8662	0.9255
0.851	0.8615	0.892	0.8514	0.8664	0.911	0.8986	0.898	0.9182
0.8329	0.8274	0.8925	0.8784	0.8859	0.8784	0.8999	0.9055	0.9371
0.8519	0.8245	0.9079	0.8819	0.8802	0.891	0.8972	0.8553	0.9391
0.8568	0.8711	0.9001	0.8798	0.8688	0.8967	0.9172	0.8846	0.9244
0.8629	0.8555	0.9068	0.9217	0.8563	0.9019	0.9085	0.8628	0.9146
0.8507	0.8741	0.9108	0.8888	0.8779	0.8804	0.9103	0.8933	0.9244
0.861	0.8649	0.897	0.8862	0.8914	0.9229	0.9178	0.8747	0.9139
0.8589	0.8417	0.8811	0.8997	0.8873	0.8991	0.8953	0.85	0.8898
0.8636	0.8381	0.9033	0.8891	0.9008	0.8951	0.9044	0.8662	0.9064
0.8597	0.8371	0.8907	0.8703	0.883	0.879	0.8723	0.8881	0.8906
0.8521	0.8383	0.8771	0.8908	0.9019	0.8789	0.9194	0.8777	0.9364
0.8551	0.8365	0.8841	0.8884	0.8875	0.8998	0.9121	0.8895	0.9117
0.8421	0.8299	0.8987	0.9174	0.8705	0.8988	0.9162	0.8903	0.9101
0.8688	0.8473	0.8787	0.8845	0.8666	0.9073	0.9024	0.8768	0.8948
0.8422	0.8532	0.9011	0.9004	0.8967	0.888	0.9172	0.9097	0.9189
0.848	0.8699	0.9034	0.8976	0.89	0.884	0.8893	0.8708	0.9204
0.8464	0.8393	0.8893	0.8897	0.8919	0.889	0.8943	0.8742	0.9435
0.8399	0.8475	0.8953	0.899	0.8648	0.9006	0.895	0.8629	0.9214
0.8508	0.8492	0.8835	0.9006	0.8813	0.8863	0.8872	0.8866	0.9281
0.8467	0.8609	0.8964	0.89	0.8971	0.8883	0.9	0.8755	0.8969
0.868	0.8491	0.9023	0.8937	0.8792	0.8858	0.9125	0.8869	0.9346
0.8574	0.8694	0.8801	0.8849	0.8868	0.9052	0.9004	0.8454	0.9133
0.8466	0.8563	0.902	0.9028	0.893	0.8912	0.9221	0.8834	0.928
0.8648	0.8607	0.9133	0.885	0.8888	0.895	0.9124	0.8916	0.9257
0.8448	0.8533	0.9151	0.8938	0.8841	0.901	0.906	0.8761	0.9364
0.8591	0.855	0.8981	0.8778	0.8882	0.9369	0.9039	0.8947	0.9209
0.8593	0.8552	0.9025	0.8754	0.8809	0.8942	0.8929	0.872	0.9295
0.8344	0.8715	0.8868	0.8716	0.8803	0.9111	0.9265	0.8433	0.9002
0.8545	0.8455	0.8874	0.8788	0.8602	0.9192	0.8978	0.8748	0.9306
0.8666	0.8661	0.9035	0.9043	0.8819	0.8871	0.8987	0.8752	0.9138
0.8543	0.8381	0.8978	0.8644	0.8903	0.9024	0.906	0.8722	0.9543
0.8456	0.8583	0.8749	0.8671	0.89	0.9036	0.9136	0.9082	0.9335
0.8629	0.845	0.9054	0.9141	0.8958	0.9118	0.9008	0.878	0.9225
0.8435	0.8601	0.8856	0.8991	0.8707	0.8975	0.8881	0.8482	0.9152
0.8432	0.849	0.897	0.8857	0.8921	0.9205	0.915	0.8834	0.909
0.8488	0.853	0.8986	0.8737	0.888	0.8863	0.915	0.8789	0.9083
0.8532	0.8222	0.8905	0.9085	0.903	0.8996	0.9052	0.9092	0.9247
0.8736	0.8565	0.8819	0.8715	0.9043	0.8895	0.8977	0.8722	0.9299
0.8597	0.8674	0.9045	0.8529	0.8764	0.9068	0.9044	0.8989	0.9004
0.8589	0.8573	0.8859	0.8696	0.9055	0.9111	0.8971	0.8831	0.9075
0.8608	0.8505	0.9121	0.8965	0.8747	0.8936	0.9129	0.885	0.9383
0.8646	0.8771	0.8893	0.8908	0.9008	0.9023	0.9007	0.9003	0.9544
0.8424	0.8786	0.8868	0.8963	0.8698	0.8964	0.9021	0.8832	0.912
0.85	0.8343	0.8877	0.892	0.8617	0.8909	0.9062	0.8865	0.9335
0.8547	0.8438	0.8865	0.9164	0.8791	0.9093	0.8984	0.8822	0.9181
0.8499	0.8397	0.8823	0.865	0.8906	0.8956	0.8894	0.8832	0.9166
0.8607	0.869	0.9126	0.8952	0.8858	0.9246	0.9149	0.8987	0.9325
0.8532	0.8368	0.891	0.8839	0.8783	0.9154	0.8958	0.8645	0.9198
0.8586	0.8795	0.8746	0.8803	0.9018	0.8872	0.9365	0.863	0.9373
0.8574	0.8579	0.8836	0.8952	0.8845	0.9075	0.8985	0.8667	0.9046
0.8608	0.8731	0.9108	0.8961	0.8671	0.8857	0.9197	0.922	0.9459
0.8507	0.8762	0.8843	0.8888	0.885	0.9128	0.9045	0.8786	0.928
0.848	0.8757	0.917	0.8951	0.9031	0.8819	0.9205	0.8799	0.9141
0.8363	0.8554	0.8874	0.905	0.8893	0.897	0.9084	0.8562	0.9364
0.8784	0.8423	0.8853	0.8703	0.8831	0.9112	0.8944	0.8935	0.9212
0.8579	0.8267	0.899	0.8983	0.8734	0.8934	0.8924	0.8739	0.9105
0.849	0.8458	0.8877	0.9051	0.8756	0.8972	0.8958	0.8748	0.9119
0.8449	0.8748	0.8874	0.8796	0.8887	0.899	0.9199	0.878	0.9486
0.842	0.8561	0.9061	0.8716	0.9086	0.92	0.9149	0.8825	0.9205
0.8605	0.8338	0.9011	0.8756	0.8641	0.8975	0.9057	0.8786	0.9068
0.8568	0.8354	0.8837	0.8903	0.8647	0.8985	0.9003	0.8877	0.9284
0.8521	0.8283	0.8993	0.8935	0.8804	0.8849	0.8792	0.8621	0.8961
0.8535	0.8628	0.9029	0.8766	0.8591	0.9058	0.9198	0.8781	0.9203
0.8552	0.8617	0.8878	0.8735	0.8766	0.9124	0.8897	0.8751	0.9034
0.8754	0.8371	0.9053	0.8983	0.8923	0.9115	0.9022	0.9073	0.8905
0.8539	0.8329	0.9055	0.874	0.9144	0.9185	0.9078	0.8851	0.9303
0.8486	0.8678	0.8905	0.8897	0.867	0.9004	0.892	0.8737	0.9279
0.8591	0.8644	0.894	0.8864	0.8781	0.8957	0.8921	0.8851	0.9264
0.8651	0.854	0.8998	0.8786	0.8766	0.9066	0.8961	0.8691	0.9191
0.8752	0.8432	0.9099	0.8819	0.8925	0.9347	0.897	0.8924	0.9129
0.8415	0.8688	0.8961	0.8788	0.9072	0.8997	0.9062	0.8919	0.923
0.8606	0.8535	0.8813	0.8828	0.8926	0.9066	0.9142	0.8932	0.9454

## Sheet: Figure 5e
Edge preservation factor
BM3D	K-SVD	SRCNN	SRResNet	Unet	VDSR	cycleGAN	Pix2Pix	Our
0.9365	0.9412	0.9662	0.9336	0.9635	0.939	0.9745	0.9728	0.9979
0.9274	0.9563	0.9735	0.9524	0.9492	0.953	0.9636	0.9603	0.9983
0.9209	0.9459	0.9577	0.9553	0.9651	0.9681	0.9703	0.9658	0.9896
0.9208	0.9262	0.9594	0.9868	0.9645	0.9679	0.9649	0.9704	0.992
0.9424	0.935	0.9661	0.9751	0.9519	0.958	0.9801	0.9999	0.975
0.9229	0.9394	0.9726	0.9448	0.9604	0.9769	0.9575	0.9535	0.9724
0.9342	0.9528	0.9677	0.966	0.9426	0.9699	0.9648	0.9777	0.9934
0.9256	0.9204	0.9787	0.9518	0.9435	0.9707	0.9581	0.9691	0.9584
0.9219	0.9434	0.9507	0.9381	0.9587	0.9764	0.9749	0.9677	0.9981
0.9192	0.9158	0.962	0.9543	0.9466	0.9537	0.9703	0.9691	0.9683
0.9457	0.9277	0.9707	0.9285	0.9665	0.9659	0.9673	0.9797	0.9447
0.9255	0.9396	0.9734	0.9573	0.9244	0.9573	0.9622	0.9665	0.9908
0.915	0.9468	0.9714	0.9331	0.9266	0.9626	0.9672	0.9609	0.9806
0.9152	0.9705	0.9536	0.9569	0.9537	0.9675	0.9725	0.9682	0.9783
0.9237	0.93	0.9483	0.9427	0.942	0.9563	0.9811	0.9695	0.9865
0.9275	0.9406	0.9627	0.957	0.9673	0.9589	0.9604	0.9879	0.9897
0.9287	0.9291	0.959	0.9673	0.9486	0.9691	0.9768	0.9828	0.9894
0.9267	0.938	0.96	0.9634	0.9811	0.9637	0.9742	0.9543	0.9958
0.9383	0.9297	0.952	0.949	0.947	0.949	0.9711	0.9803	0.993
0.933	0.9578	0.9757	0.9553	0.9513	0.9685	0.9482	0.9445	0.9923
0.9238	0.948	0.9618	0.9588	0.9607	0.9607	0.9738	0.9727	0.9855
0.9362	0.9363	0.9638	0.9393	0.9523	0.9501	0.9693	0.9712	0.9893
0.9221	0.9394	0.9489	0.9687	0.9491	0.9652	0.957	0.9509	0.998
0.9283	0.9571	0.953	0.9112	0.9923	0.9866	0.9759	0.9585	0.9884
0.9277	0.9427	0.9658	0.9599	0.966	0.9725	0.9479	0.9803	0.9977
0.9291	0.9255	0.9602	0.941	0.9415	0.9483	0.9702	0.9634	0.9984
0.9134	0.9268	0.9769	0.9532	0.9415	0.9539	0.9548	0.9624	0.9986
0.9474	0.9236	0.9553	0.9597	0.9395	0.9631	0.9701	0.9559	0.9974
0.9181	0.9367	0.9499	0.92	0.9682	0.9558	0.9713	0.9532	0.99
0.9442	0.9197	0.9493	0.9335	0.9425	0.9746	0.9586	0.9757	0.9917
0.9216	0.9423	0.9547	0.9521	0.9201	0.9675	0.9717	0.9739	0.9738
0.9115	0.9262	0.9518	0.9662	0.9424	0.9812	0.9713	0.9578	0.9977
0.9247	0.9447	0.9549	0.9645	0.9701	0.9639	0.9648	0.9596	0.9941
0.9186	0.9644	0.9463	0.9366	0.9394	0.9698	0.975	0.9759	0.9935
0.9188	0.9393	0.977	0.9609	0.9306	0.9594	0.9624	0.9708	0.9977
0.9196	0.9106	0.9595	0.9582	0.9648	0.9504	0.973	0.9597	0.9979
0.9296	0.9527	0.9473	0.9538	0.9342	0.951	0.9662	0.969	0.9902
0.9199	0.9486	0.9483	0.96	0.9604	0.9614	0.9714	0.9614	0.9988
0.9627	0.9248	0.9635	0.9416	0.9282	0.9394	0.9661	0.964	0.998
0.9291	0.9313	0.966	0.9439	0.9546	0.9608	0.9747	0.967	0.9821
0.943	0.9522	0.9563	0.9313	0.9609	0.96	0.969	0.9584	0.9981
0.9185	0.9153	0.9786	0.9395	0.9324	0.9572	0.9725	0.9757	0.9543
0.9119	0.9583	0.9644	0.9378	0.9543	0.955	0.9762	0.9817	0.9699
0.9152	0.9422	0.9628	0.9422	0.9421	0.9584	0.9716	0.9563	0.9789
0.9428	0.9349	0.9646	0.951	0.9466	0.9493	0.9856	0.9792	0.9982
0.9426	0.9435	0.9719	0.9803	0.9587	0.9557	0.9743	0.9688	0.9981
0.9024	0.9533	0.9505	0.9429	0.9532	0.9629	0.9445	0.9609	0.9882
0.9384	0.9216	0.9595	0.9469	0.9362	0.9576	0.9811	0.9736	0.9975
0.9411	0.9292	0.9642	0.9598	0.9523	0.9712	0.969	0.9614	0.9566
0.9345	0.9128	0.9718	0.9629	0.9488	0.9739	0.9609	0.9629	0.9987
0.9277	0.9338	0.9493	0.9452	0.9527	0.9565	0.9616	0.9798	0.9978
0.9387	0.9375	0.9695	0.9633	0.9501	0.9565	0.9559	0.9812	0.9894
0.925	0.9263	0.9357	0.9494	0.9554	0.9679	0.965	0.9533	0.9949
0.9296	0.9547	0.9601	0.9302	0.9235	0.9365	0.9614	0.9513	0.9982
0.9338	0.9297	0.9538	0.9659	0.9405	0.9668	0.9661	0.9878	0.9981
0.9409	0.9478	0.9496	0.9184	0.9661	0.9502	0.9668	0.9881	0.9989
0.9284	0.9577	0.9633	0.94	0.9424	0.9655	0.957	0.959	0.9975
0.9452	0.9146	0.9516	0.9617	0.9366	0.9685	0.9627	0.99	0.9838
0.9428	0.9563	0.9657	0.923	0.9476	0.9668	0.974	0.9547	0.9982
0.9443	0.9488	0.9762	0.9591	0.9473	0.9563	0.9727	0.9693	0.9778
0.9244	0.9163	0.9758	0.9737	0.9435	0.9654	0.9728	0.9875	0.9978
0.918	0.9267	0.967	0.9444	0.9418	0.9416	0.9693	0.9711	0.9623
0.93	0.9356	0.9619	0.9308	0.9317	0.9784	0.97	0.9818	0.9982
0.936	0.9502	0.9578	0.9328	0.9176	0.945	0.9738	0.9628	0.9981
0.9165	0.9418	0.9675	0.9507	0.9338	0.9651	0.9525	0.9859	0.9975
0.927	0.9411	0.9484	0.96	0.9349	0.9522	0.9719	0.97	0.9816
0.9162	0.9293	0.9603	0.9554	0.9403	0.9442	0.9754	0.9816	0.9897
0.9355	0.9586	0.9704	0.9444	0.9716	0.9686	0.986	0.9638	0.9938
0.919	0.922	0.9643	0.936	0.9558	0.9584	0.959	0.9483	0.9738
0.909	0.9617	0.9614	0.9635	0.9477	0.9498	0.9749	0.9806	0.9899
0.9116	0.9311	0.9537	0.9685	0.9349	0.9482	0.9771	0.9907	0.9957
0.9181	0.9639	0.9514	0.9352	0.9322	0.9571	0.9673	0.966	0.9917
0.9341	0.9456	0.9764	0.9585	0.9471	0.9821	0.9625	0.9822	0.9987
0.9282	0.9303	0.9539	0.9521	0.9608	0.9607	0.9533	0.965	0.9826
0.939	0.934	0.9653	0.9274	0.9162	0.9685	0.9696	0.9747	0.9988
0.9253	0.9466	0.9583	0.9514	0.952	0.9558	0.9635	0.9595	0.999
0.9368	0.9332	0.9506	0.9521	0.9255	0.9471	0.9767	0.9637	0.9984
0.9222	0.9092	0.979	0.9689	0.9365	0.962	0.9732	0.9516	0.9534
0.9232	0.9301	0.9479	0.9256	0.9157	0.9776	0.9573	0.9793	0.9879
0.9242	0.9425	0.9604	0.9454	0.9563	0.952	0.972	0.9542	0.9986
0.9308	0.9351	0.9661	0.9521	0.9553	0.9572	0.965	0.9736	0.9687
0.9375	0.9402	0.9437	0.9586	0.9594	0.968	0.9606	0.9653	0.9867
0.9247	0.9175	0.9693	0.9573	0.9419	0.9747	0.9576	0.9669	0.9976
0.9369	0.9394	0.9405	0.9602	0.9649	0.9729	0.9684	0.9785	0.9977
0.933	0.9236	0.9558	0.9639	0.9262	0.9439	0.9649	0.9916	0.9967
0.9491	0.9272	0.9506	0.951	0.9353	0.9685	0.9648	0.9883	0.9958
0.9284	0.9404	0.968	0.9459	0.9433	0.9621	0.976	0.9711	0.9979
0.9133	0.9383	0.9481	0.9704	0.9472	0.9652	0.9525	0.9871	0.994
0.9234	0.9257	0.9386	0.9749	0.9492	0.9623	0.9557	0.9654	0.9887
0.9138	0.9461	0.9549	0.9513	0.9551	0.9493	0.9594	0.958	0.9975
0.9241	0.9385	0.9747	0.9638	0.9576	0.9696	0.9732	0.9522	0.9833
0.931	0.9239	0.9469	0.9722	0.9474	0.958	0.9697	0.9585	0.9755
0.9379	0.9476	0.9404	0.9319	0.9488	0.9581	0.9595	0.9696	0.9932
0.9079	0.9114	0.965	0.9659	0.9755	0.9699	0.9617	0.961	0.9657
0.9245	0.9368	0.9631	0.9679	0.9344	0.9646	0.9818	0.9718	0.998
0.9058	0.9325	0.9518	0.9613	0.945	0.9469	0.9685	0.9672	0.9975
0.9317	0.946	0.9478	0.9745	0.9518	0.9647	0.9731	0.9817	0.9972
0.9213	0.967	0.9644	0.9587	0.9472	0.9496	0.949	0.9747	0.9942
0.929	0.9537	0.9539	0.9677	0.9696	0.9565	0.966	0.9594	0.9978
0.9276	0.9309	0.9564	0.9422	0.9413	0.9536	0.9665	0.9806	0.9978
0.9395	0.9206	0.9661	0.9434	0.9413	0.9673	0.962	0.9501	0.9985
0.9268	0.923	0.9618	0.9446	0.9344	0.9649	0.9718	0.9677	0.9979
0.9328	0.9244	0.9528	0.9278	0.9669	0.9782	0.9776	0.9689	0.9911
0.9316	0.9305	0.9454	0.9365	0.9528	0.9622	0.9673	0.965	0.9977
0.9262	0.9676	0.9626	0.9844	0.9493	0.9701	0.9623	0.9618	0.9973
0.9395	0.9566	0.9485	0.9581	0.9679	0.96	0.9628	0.9767	0.9975
0.93	0.9605	0.9594	0.9269	0.947	0.9739	0.9768	0.9696	0.9545
0.9354	0.9545	0.9662	0.9499	0.9298	0.9688	0.9584	0.9691	0.9866
0.9259	0.9286	0.9708	0.9745	0.9512	0.9655	0.9676	0.9533	0.9974
0.943	0.9485	0.9428	0.9345	0.9458	0.9554	0.9735	0.9628	0.9907
0.9273	0.9524	0.9547	0.9527	0.9275	0.9761	0.9671	0.9503	0.9978
0.9208	0.926	0.9536	0.9471	0.9513	0.958	0.955	0.983	0.9955
0.911	0.9409	0.9657	0.9338	0.9449	0.9577	0.9713	0.9841	0.9887
0.9322	0.936	0.9478	0.9479	0.9366	0.9573	0.9672	0.9696	0.9848
0.9257	0.9046	0.9518	0.9905	0.9458	0.9602	0.9641	0.9556	0.9983
0.9176	0.9325	0.9699	0.9736	0.9513	0.9453	0.9835	0.9655	0.9683
0.9198	0.94	0.9635	0.9557	0.9663	0.9713	0.954	0.9569	0.9975
0.9331	0.9388	0.9546	0.9278	0.957	0.9473	0.9588	0.9678	0.979
0.9256	0.9529	0.9627	0.9453	0.9636	0.9572	0.9514	0.9703	0.9987
0.9336	0.9191	0.9564	0.9545	0.9435	0.9747	0.9775	0.9539	0.9979
0.9304	0.9227	0.9549	0.9561	0.9416	0.9816	0.9653	0.9822	0.9976
0.9079	0.9138	0.9632	0.9472	0.9514	0.9613	0.9687	0.9794	0.998
0.9233	0.9247	0.9651	0.9628	0.9799	0.9621	0.9684	0.9643	0.994
0.9406	0.9283	0.9694	0.9525	0.9318	0.9656	0.981	0.9735	0.998
0.9232	0.9597	0.9482	0.9391	0.9359	0.9587	0.9703	0.9599	0.9974
0.9267	0.9268	0.9458	0.9469	0.9468	0.9744	0.9584	0.9578	0.9985
0.9241	0.9584	0.9541	0.9508	0.9421	0.9736	0.9397	0.9452	0.9891
0.9452	0.9501	0.9629	0.9688	0.9429	0.972	0.9692	0.9767	0.9983
0.9355	0.935	0.9744	0.9492	0.9556	0.9601	0.9713	0.9514	0.9978
0.9327	0.9167	0.9547	0.931	0.9561	0.9585	0.9681	0.9746	0.9704
0.9374	0.9516	0.9614	0.9333	0.944	0.9532	0.9718	0.9552	0.9998
0.9349	0.9342	0.9651	0.9971	0.9491	0.9599	0.9739	0.9901	0.9996
0.9282	0.9132	0.9629	0.9605	0.9288	0.9564	0.9697	0.9683	0.998
0.9254	0.9388	0.9708	0.9475	0.9516	0.9649	0.9702	0.9649	0.9939
0.9396	0.9373	0.9721	0.9231	0.944	0.9689	0.9716	0.9824	0.9982
0.9412	0.9251	0.9743	0.9417	0.9386	0.9788	0.9776	0.9741	0.9858
0.9237	0.9158	0.956	0.9435	0.9744	0.9565	0.9695	0.9696	0.9984
0.9377	0.9264	0.9532	0.9419	0.9731	0.9623	0.9733	0.9811	0.9977
0.9302	0.9621	0.949	0.9387	0.9349	0.9583	0.9725	0.9634	0.998
0.9423	0.9456	0.9924	0.9514	0.9294	0.987	0.9537	0.9714	0.9986
0.9367	0.9373	0.9616	0.9657	0.9283	0.9718	0.9558	0.9858	0.9554
0.9195	0.948	0.97	0.9491	0.9382	0.9611	0.9685	0.9808	0.9979
0.9268	0.9353	0.942	0.9732	0.9269	0.9729	0.9673	0.9568	0.9872
0.9177	0.9292	0.9502	0.9257	0.9626	0.9616	0.9679	0.9602	0.9837
0.9458	0.9282	0.9623	0.9907	0.9842	0.9561	0.9674	0.981	0.9981
0.9229	0.9313	0.9615	0.9303	0.9524	0.9681	0.9658	0.9506	0.9979
0.9342	0.9102	0.9656	0.9395	0.9431	0.9545	0.9777	0.9599	0.9979
0.9164	0.9353	0.956	0.9591	0.9721	0.9623	0.9773	0.9751	0.9817
0.9314	0.947	0.9715	0.9396	0.9535	0.9462	0.9803	0.9773	0.9975
0.912	0.9611	0.9436	0.9063	0.9349	0.9629	0.9713	0.952	0.9726
0.9434	0.9675	0.9676	0.941	0.9451	0.9455	0.9701	0.9642	0.9964
0.9305	0.9362	0.9601	0.9291	0.9516	0.9558	0.9675	0.9755	0.9983
0.955	0.9261	0.9554	0.9253	0.9562	0.9855	0.9718	0.9741	0.9607
0.9019	0.9311	0.9503	0.9637	0.9553	0.9702	0.976	0.9443	0.9981
0.9385	0.9483	0.977	0.947	0.9724	0.9463	0.9571	0.9733	0.9994
0.9375	0.9135	0.9652	0.9612	0.9479	0.9472	0.9578	0.9651	0.9976
0.9224	0.9229	0.9526	0.9463	0.9556	0.9604	0.9724	0.9781	0.9986
0.9277	0.9379	0.9556	0.9569	0.9639	0.9681	0.9763	0.9836	0.9852
0.9438	0.9363	0.9366	0.9624	0.9528	0.9495	0.9693	0.9812	0.9912
0.9163	0.9404	0.9434	0.9638	0.9171	0.9834	0.9675	0.9789	0.9975
0.9262	0.9311	0.9606	0.9322	0.9239	0.9769	0.9713	0.9656	0.9639
0.9341	0.915	0.9505	0.9512	0.9705	0.9601	0.9728	0.9836	0.9972
0.9277	0.94	0.9748	0.9278	0.9704	0.9771	0.9668	0.9707	0.9976
0.9325	0.9413	0.9603	0.9394	0.9527	0.9682	0.9668	0.9885	0.9962
0.9293	0.9372	0.9764	0.9572	0.9374	0.9599	0.9751	0.9615	0.9978
0.9229	0.9514	0.9593	0.9141	0.9168	0.953	0.9724	0.9926	0.9837
0.9336	0.9518	0.9491	0.9398	0.9442	0.9706	0.9774	0.9718	0.977
0.9409	0.9509	0.9603	0.9531	0.9292	0.9461	0.9797	0.9615	0.9906
0.9109	0.9379	0.954	0.9637	0.9556	0.9452	0.9676	0.9696	0.9878
0.9092	0.9355	0.9536	0.9566	0.9307	0.9578	0.9672	0.9997	0.9944
0.9336	0.9244	0.9555	0.9436	0.9504	0.967	0.9605	0.9526	0.9985
0.9409	0.9296	0.9583	0.9448	0.9537	0.9635	0.9762	0.9752	0.9982
0.9354	0.9452	0.9612	0.938	0.9428	0.9708	0.983	0.9839	0.9618
0.9233	0.9189	0.9473	0.9664	0.9376	0.954	0.9738	0.9664	0.9975
0.9238	0.9409	0.9543	0.9204	0.9391	0.9567	0.9796	0.9736	0.992
0.9297	0.9341	0.9638	0.9216	0.9412	0.9497	0.9649	0.9838	0.9772
0.9271	0.9403	0.9769	0.9456	0.9495	0.9571	0.9677	0.9718	0.9653
0.9372	0.9453	0.9571	0.9313	0.9481	0.9462	0.9547	0.9731	0.9806
0.9349	0.9113	0.9686	0.944	0.9323	0.9734	0.9775	0.9482	0.9831
0.9119	0.9336	0.9708	0.9771	0.9546	0.9631	0.9652	0.9712	0.9827
0.9285	0.9325	0.9536	0.9428	0.9353	0.9632	0.9623	0.9671	0.9943
0.936	0.9354	0.9503	0.9529	0.9331	0.9599	0.9658	0.9754	0.966
0.9458	0.9516	0.9636	0.9456	0.922	0.9648	0.9664	0.9662	0.9986
0.919	0.9461	0.9663	0.9193	0.9236	0.9605	0.9618	0.9574	0.9975
0.9217	0.9241	0.9567	0.9518	0.9404	0.9442	0.9836	0.9684	0.9771
0.9323	0.9372	0.9596	0.9569	0.9555	0.9559	0.9718	0.9726	0.9978
0.935	0.9267	0.9613	0.9686	0.9606	0.955	0.964	0.9754	0.9803
0.9338	0.934	0.951	0.9621	0.9412	0.962	0.9674	0.9679	0.9577
0.9483	0.9481	0.9592	0.9604	0.9639	0.9649	0.9613	0.9494	0.997
0.9101	0.9426	0.9556	0.9658	0.9453	0.972	0.9652	0.9702	0.9916
0.9267	0.9207	0.9382	0.9544	0.9698	0.9589	0.9536	0.9791	0.9694
0.9367	0.9052	0.9566	0.9477	0.9459	0.9685	0.9776	0.9688	0.951
0.9383	0.9474	0.9575	0.954	0.9653	0.968	0.9628	0.9863	0.9693
0.9126	0.9359	0.9669	0.9314	0.9581	0.977	0.9723	0.9661	0.9964
0.9324	0.9678	0.9612	0.9679	0.9614	0.9515	0.9692	0.9475	0.9995
0.9182	0.9072	0.9633	0.9402	0.9513	0.9476	0.9882	0.9731	0.9981
0.924	0.9381	0.956	0.9541	0.9484	0.9536	0.9682	0.9725	0.9963
0.9214	0.9174	0.9639	0.9395	0.9419	0.9503	0.9607	0.9815	0.9974
0.9208	0.9319	0.9589	0.9499	0.9487	0.9803	0.9617	0.9589	0.9861
0.9361	0.9482	0.9674	0.9426	0.9959	0.9655	0.9631	0.9656	0.9974

## Sheet: Figure 5f
Axial resolution [μm]											Lateral resolution [μm]
Input	BM3D	K-SVD	SRCNN	SRResNet	Unet	VDSR	cycleGAN	Pix2Pix	Our		Input	BM3D	K-SVD	SRCNN	SRResNet	Unet	VDSR	cycleGAN	Pix2Pix	Our
13.723	16.7853	16.0514	12.3559	10.1683	20.4136	13.8628	11.4763	8.6883	7.7828		9.045	14.699	15.3695	25.5367	20.1484	19.8542	18.4005	13.7186	19.2646	10.4452
11.7506	12.663	17.3832	15.0347	14.4027	16.2676	10.6833	12.2618	14.3606	11.2374		12.9414	16.3153	15.0501	17.5361	13.9482	13.6358	18.933	14.4885	15.9435	10.6423
14.8643	10.3932	19.3513	13.2855	10.699	19.672	9.7685	9.5887	13.4063	8.9846		7.1959	14.8755	11.671	20.935	16.4684	15.0568	7.9331	15.4409	14.1514	11.351
15.7243	15.9304	15.9936	12.99	11.4236	18.146	6.098	11.3627	12.2446	11.6628		15.4148	19.7702	16.0054	14.8168	17.8761	18.1262	18.4762	19.1217	7.1761	16.2045
10.9935	18.4942	15.0786	13.1712	11.0778	19.4399	8.9356	14.018	16.4441	11.0422		13.9298	14.3024	16.7845	19.4751	17.262	17.7477	19.7781	18.2572	15.3744	12.0267
12.8413	14.0492	14.4483	16.7524	15.5556	12.0173	8.4167	10.4926	19.8932	12.6765		15.6641	19.0894	17.7877	15.6943	16.4023	16.1959	15.2929	17.4383	16.1893	9.3341
16.4004	17.4103	21.9123	15.3992	7.3885	10.4576	10.3818	8.808	16.5314	9.9372		16.5146	18.0774	19.4164	20.1224	17.7451	19.2745	15.4993	12.3182	15.0243	12.1059
11.4424	17.1843	19.1364	15.1999	6.5444	14.9585	15.1425	11.343	9.5106	9.1737		17.8067	15.8521	14.9842	20.5534	16.053	20.5191	18.3382	18.2472	19.829	13.5641
18.5377	16.1812	22.0721	17.0197	9.2374	13.696	14.8243	8.8775	16.938	11.493		14.2591	17.6874	15.2059	21.7329	13.8238	18.9752	11.9163	19.7879	11.8538	11.1603
11.1787	12.8813	20.7007	14.7111	13.4958	14.4344	12.3231	10.8612	12.1863	10.2648		13.9004	19.9338	18.4811	19.4086	15.0951	15.3213	16.3904	14.2084	17.1799	13.8051
13.6427	10.9689	11.5986	18.0417	17.3662	20.4251	14.2497	4.7744	16.6354	9.3978		15.5109	15.9268	16.6364	21.3701	15.0684	20.172	20.7757	20.5168	16.2932	12.962
10.5235	13.3197	11.222	15.1979	10.6788	10.2184	9.7336	12.9811	8.5418	9.5547		18.2697	18.4337	17.4959	20.8145	13.8321	23.0783	17.7575	13.7495	15.4449	12.5724
12.8412	15.3978	14.9068	13.3924	7.8853	18.6154	13.5716	10.5465	12.9416	8.6041		11.1819	17.5515	19.594	16.9959	14.3071	16.2038	10.6619	15.5751	16.0111	12.1195
8.3401	17.8533	11.8645	14.5896	12.19	14.6189	11.9303	12.0032	24.2401	10.2985		11.4386	16.5156	16.1344	21.8045	19.2441	19.8919	13.8973	16.2999	13.2694	8.3309
10.565	15.5775	15.5342	13.224	9.8115	19.346	11.184	13.3069	9.8481	9.379		11.2668	14.1465	16.1451	23.5788	15.6891	22.1407	13.4007	16.7993	12.3869	11.2106
12.7286	23.2746	17.1234	13.026	8.3268	12.4956	11.6925	11.2742	14.0224	12.5566		15.7117	14.908	21.2795	16.517	13.6053	18.5373	12.2073	16.4354	15.3049	7.0441
10.7508	10.3335	18.3394	18.3208	12.976	11.4042	13.3034	14.9298	8.0195	8.2919		10.5408	16.0558	19.5019	15.4961	18.7258	16.4827	12.45	14.4244	11.1949	12.1213
15.4794	16.7767	18.6574	14.1737	10.4967	15.1558	6.9638	8.9763	13.2402	6.8305		11.147	16.6112	21.1235	18.2777	17.1938	21.3961	16.7228	13.1178	16.6757	11.9396
13.4366	15.6543	14.4796	18.6977	10.5723	15.1352	12.527	8.8046	18.0073	14.2454		16.0805	14.3094	19.0972	12.4807	15.9192	20.294	27.882	16.4008	18.3902	14.677
17.4194	13.941	9.6131	15.3505	4.9803	16.6133	11.9408	9.3537	8.7512	9.6912		14.4357	16.5263	18.5035	17.7679	12.0464	17.7406	18.1028	13.8829	13.7457	11.9453
13.3995	12.8822	15.3937	11.3673	15.2008	16.5165	13.6756	12.4095	10.327	13.3523		16.7516	17.4716	16.8037	13.7361	16.3481	18.8676	12.0777	21.1657	19.9383	8.0562
15.2777	14.0477	11.9532	19.6479	6.9863	12.0184	13.7485	12.8225	16.9789	11.2453		18.7746	17.3977	16.204	18.9831	16.4859	18.7949	11.7526	9.6763	17.4298	15.0017
13.9623	14.7948	16.8024	18.4177	12.8249	13.4801	11.373	13.7146	16.444	10.9392		12.1041	16.1778	16.1602	23.2393	15.7715	21.5059	20.7986	14.0215	14.325	15.2431
13.7939	19.7258	14.6274	13.1317	14.7838	14.7302	10.9104	12.6499	11.8504	8.5029		13.3116	17.3331	15.7105	18.0107	20.5579	19.9082	17.078	14.7306	16.5806	15.0129
9.8174	22.5934	14.5118	19.4199	12.8402	15.5195	14.166	11.9226	8.186	9.991		14.3751	15.8135	12.4208	16.5478	20.1463	16.8837	16.9347	14.2772	16.4814	13.3939
10.919	13.5509	13.3985	17.0701	16.3341	21.3164	6.9033	16.5643	10.312	9.8064		18.9189	18.7559	17.7121	16.6692	15.4876	20.7359	13.2044	16.4349	12.1307	13.3098
12.6353	10.0842	15.2116	17.4946	11.0605	14.8517	13.5096	10.1355	11.3468	9.4828		12.5565	19.117	16.0403	15.5108	15.6958	19.2689	17.2789	16.9241	15.7377	10.8938
15.7634	9.233	14.2905	14.1969	14.1228	17.9111	4.6288	17.8499	19.3541	9.2419		11.6406	19.7487	15.6584	14.8094	15.9995	21.3159	19.498	17.6529	15.0885	16.2093
14.5806	13.7635	13.3752	15.2157	11.609	14.9377	13.0823	13.3024	13.5	9.4044		9.1713	20.0724	13.7507	15.826	18.4082	18.655	17.0092	13.1098	18.4904	15.0413
6.9448	18.6824	17.469	16.309	11.6187	12.4719	16.3511	13.9436	16.1047	11.6897		14.9361	18.4883	17.7148	23.5374	14.2227	24.3261	17.1692	15.1214	20.7703	13.4545
16.5732	13.6287	16.2589	16.507	16.2978	14.819	10.6305	11.1184	9.1282	12.4851		12.1579	17.0358	19.4399	11.1391	14.9497	20.2356	19.2957	15.5952	12.5315	11.5903
15.9972	13.5686	19.4675	15.4545	15.4203	10.8798	19.4922	10.6278	12.3363	10.056		9.7139	16.7719	16.9832	19.1232	13.5978	23.3073	15.319	14.6101	15.4424	12.2424
12.8408	16.0562	15.1837	15.6824	19.3136	16.4846	11.0754	16.5198	21.4181	9.4746		19.8088	17.6581	18.4961	17.3969	16.1558	18.0625	21.7163	15.098	15.9353	13.8025
14.2905	9.173	17.7258	15.7947	10.3512	17.5936	7.2186	13.036	22.2629	10.9175		14.5302	16.1712	18.4	23.6944	18.1127	20.5091	13.1069	11.2449	16.2841	13.9737
12.902	18.9937	16.2322	15.1603	11.6522	20.2177	14.1761	7.1424	12.0245	8.3134		13.3667	19.3831	14.9526	22.1878	16.2933	20.1571	16.4636	11.5916	15.9718	12.5772
12.783	15.5337	18.3824	12.2733	12.2846	13.8346	10.6996	8.3208	4.4986	12.3419		14.6469	19.215	13.8418	20.912	16.7158	17.0589	15.6034	14.5011	14.0332	14.2606
12.1818	12.2586	19.2831	16.4376	14.3419	10.8494	10.5586	12.2507	8.7857	10.5095		16.5605	15.7562	16.4948	17.1904	20.5276	18.4339	17.2254	13.2825	15.1968	10.9325
12.9363	17.4028	13.2854	15.0411	9.6184	17.8231	14.5344	9.3971	6.3487	8.7773		13.026	16.6608	19.1425	20.07	14.4993	16.3227	22.7162	16.7096	18.4771	14.3277
18.0413	19.4603	11.622	17.061	12.7306	16.4958	12.6342	11.4115	12.3134	9.6702		18.3361	16.9894	16.3286	19.6625	14.9682	21.5315	15.7654	15.2796	16.0548	14.8369
16.9005	11.7259	12.7328	14.9484	10.1857	15.5981	11.0971	13.9504	16.9435	10.5296		8.4934	19.0951	15.6974	15.2388	18.3639	17.9706	17.0234	18.5478	19.2877	10.7069
16.4197	17.3064	22.2271	16.3585	7.6849	20.6668	10.3409	18.9623	8.8441	10.0956		13.1738	20.0959	14.0283	17.7169	16.1624	19.6593	15.9179	14.074	17.4938	13.8582
17.1959	16.7743	20.5472	17.27	13.0988	13.2932	6.2849	18.107	18.0698	9.5671		17.1678	19.2797	17.7419	17.1851	17.7243	21.5185	17.1624	17.6269	14.6363	11.7898
12.2754	14.8325	17.2224	14.6324	3.3629	14.3238	14.8866	12.3674	17.9492	9.6515		12.5839	16.3136	16.5658	19.9108	16.214	20.7205	16.3711	17.623	13.4384	13.954
13.9955	15.0116	18.7547	14.5066	10.3366	18.6808	13.3163	9.6143	16.8207	11.9498		12.7049	13.765	18.6471	7.3213	16.741	21.8645	18.5589	16.407	14.5076	9.8532
9.7256	17.0803	14.9158	18.4248	17.3965	15.7505	10.9412	15.4159	16.8113	8.6015		13.2734	17.7121	14.2087	21.4327	14.395	22.8701	14.3396	13.8396	17.6187	6.4982
15.6133	10.8577	13.2205	17.3266	11.0182	19.0391	11.3032	10.2908	16.735	10.2091		13.2365	18.1654	16.1171	14.6503	18.3408	14.7022	22.3561	17.9584	13.5447	12.525
12.8038	13.0616	19.328	12.4173	9.3783	18.9326	11.5023	15.5234	10.5989	10.7263		17.844	15.4649	16.7316	15.6371	14.6527	14.2152	16.0252	12.6569	14.2518	10.9011
12.1227	18.8453	20.6572	13.9964	13.0636	9.1163	17.0372	10.5199	15.3988	9.6392		11.0441	20.5032	15.0169	14.9719	18.9448	19.6322	10.4009	16.8595	13.9269	10.3593
14.729	17.9311	15.1026	13.0394	11.6586	13.7821	15.5276	8.0541	17.1613	12.8583		18.864	20.5471	15.1535	17.6454	19.5256	21.7524	17.9133	17.6034	14.3865	11.9801
12.2147	11.1596	18.416	15.056	16.2965	14.7813	8.504	8.6042	11.9158	11.341		13.7137	17.5632	17.3766	18.3427	16.571	14.7766	16.5484	12.4571	17.087	12.1022
15.2495	18.0633	19.7565	15.92	9.6331	15.707	13.9441	9.0491	17.6025	8.1503		16.5072	19.8309	16.3375	18.6774	21.0905	14.508	18.5642	15.0144	16.171	10.7977
12.2841	20.2162	15.4731	16.1609	10.4141	15.8576	14.7267	7.8689	10.6987	10.1711		16.6886	16.7312	16.4514	14.8938	10.8106	21.758	16.8172	12.3271	13.9711	12.7987
13.5018	10.4232	13.9357	17.5142	11.4102	18.4423	12.1256	8.4612	17.4313	10.4788		13.807	17.0523	15.6566	15.0729	17.0659	20.7037	16.0005	15.4794	14.8257	11.7315
12.2456	16.526	19.5945	15.1718	12.7953	15.2803	13.5467	13.6212	14.7359	8.9717		15.1704	17.7377	15.3319	18.6415	16.0378	24.165	20.0382	12.3231	15.0446	8.358
9.4738	14.0368	14.0596	15.1178	6.5003	14.9407	8.5331	14.1074	10.6942	10.9976		11.7173	16.0047	19.2343	19.7516	15.9428	20.0373	17.0146	14.4468	11.4256	12.5509
15.5096	15.5832	21.3944	16.075	12.182	14.7639	14.8194	13.4053	8.7557	9.9462		17.8354	19.6348	17.8715	14.9472	16.6275	16.2427	12.7719	17.5929	11.2405	11.0855
16.2249	8.9835	17.4172	17.2057	15.0681	20.9363	10.1944	9.1581	12.8575	11.2095		12.1544	18.9869	17.3505	17.9138	14.7984	21.6386	17.9542	17.4707	15.9862	8.7369
15.1152	8.8249	16.0608	14.7985	15.5819	16.6095	11.7046	14.8133	13.5514	13.5391		14.4156	14.9782	14.8334	13.2869	17.6195	15.4376	13.316	13.2773	15.2169	12.2481
13.6755	16.2239	15.3111	15.0011	11.4626	14.6564	13.4946	9.7615	16.1289	12.763		13.8215	18.6294	18.2146	16.8246	11.7884	14.2475	14.8347	19.4339	14.2394	8.7512
10.849	15.6836	13.9521	17.8239	10.8914	17.2906	8.2177	14.4202	14.8934	12.1285		9.3285	16.0921	15.2333	19.8694	15.7215	15.4002	21.6811	13.0562	14.2787	8.9069
10.4539	11.6198	19.8068	14.3144	11.0142	19.4683	16.0779	10.2975	21.3807	8.3628		13.1442	18.1256	17.9298	17.7273	17.0162	18.0693	20.1264	16.2762	18.1744	8.1627
12.9973	14.8998	16.8885	14.9066	13.7436	20.1712	17.1718	12.7743	14.5437	9.526		13.0234	19.4731	12.2225	16.0948	16.087	21.6758	14.9438	17.6966	15.6434	15.9545
16.2229	20.188	15.9739	14.0792	10.9228	13.5578	12.8304	14.5068	13.6274	12.3573		15.9793	21.3923	15.1335	20.2008	12.2813	20.3222	14.9689	11.6668	13.3303	9.4639
10.8369	14.7911	23.3499	14.8071	13.3021	14.8851	19.6231	14.0938	17.9955	10.0223		13.9596	17.3318	17.649	18.0181	16.7528	16.3528	10.7663	15.4781	17.6625	6.6947
14.6486	14.9283	17.9609	11.9284	12.5741	16.0942	6.4007	8.5402	13.2559	10.9775		14.335	16.2923	15.5797	14.0684	19.2853	16.256	18.7453	12.8351	11.2302	14.0072
12.7478	17.361	15.9149	11.3055	7.7004	14.8457	10.0415	10.7698	18.8708	9.6665		18.1171	19.0817	16.9278	16.4483	16.8466	22.0132	11.2941	13.2602	8.814	10.9642
21.7188	16.9286	10.4424	13.2118	13.8007	12.9282	13.7593	8.4287	18.5119	12.1548		11.1171	16.6446	11.7023	17.8962	17.15	15.2183	16.0202	16.6063	18.6584	9.8161
13.7377	15.6924	23.138	16.6369	16.0352	16.645	9.8182	8.1016	9.5902	11.5892		15.8615	18.4342	15.6978	18.3142	13.163	18.4622	14.1257	13.9173	13.7921	12.9203
13.2842	13.2548	19.3329	16.3619	13.0067	12.0797	5.0064	5.9279	6.0063	10.8305		17.0681	19.527	14.0447	12.8451	18.5081	19.5609	12.9999	14.0944	12.7115	10.3213
18.491	13.6849	15.084	12.5557	13.5715	19.9786	11.5012	17.6049	13.1815	10.3231		14.9823	14.4663	15.4745	19.3634	12.549	21.0485	15.6124	12.7787	12.343	16.0617
12.3219	13.3769	14.329	13.3038	12.4045	13.8497	7.8235	8.4926	18.0789	10.2799		18.226	19.6631	14.9385	16.9009	14.5927	19.6686	15.436	10.9627	18.7735	10.3453
18.5605	12.5059	13.5318	15.5446	14.3939	12.5017	12.8978	9.6094	14.2738	8.1118		15.6625	19.3277	14.7902	20.202	14.4704	23.3698	20.5585	12.5107	22.5282	9.1932
8.0154	14.1091	12.4535	15.837	6.05	14.0027	9.9572	15.4299	11.5982	13.2741		13.8385	17.4426	18.552	22.2468	16.6767	21.4687	11.5584	13.1937	14.0564	13.7137
17.8157	12.5096	16.1043	15.5195	8.4965	19.4361	8.098	14.6388	7.384	10.2191		13.9306	17.6011	20.7834	17.4355	17.7298	15.0646	7.3748	12.7174	20.9521	9.4432
14.2851	11.5938	12.1578	13.5489	14.7414	18.2262	10.6652	12.8039	16.2181	10.2479		14.6778	20.5101	14.9016	21.915	17.977	18.5453	14.1082	11.8716	11.4561	15.1208
13.6833	21.3424	19.9263	15.7761	9.9536	17.9656	12.4273	5.2318	9.7651	9.6056		11.9635	15.1655	14.9444	18.3681	19.804	14.6306	12.3219	18.4632	19.3019	16.5994
13.3527	15.6044	14.8926	14.8889	9.6001	20.0142	11.6494	14.1064	12.5276	11.9044		15.2973	16.6692	14.3514	16.9279	18.1034	24.8804	14.6872	9.7698	13.6685	12.9249
8.0518	10.9075	17.4897	17.275	9.7904	21.0138	14.1363	9.4123	13.0184	13.5084		15.5167	17.2936	14.9957	17.6543	13.0212	18.1804	21.9565	12.8477	16.472	16.0718
13.5879	19.0861	19.4222	16.2075	14.1074	20.0396	10.9592	8.1795	7.611	11.4064		16.5921	16.4155	14.1157	14.6293	15.3186	19.1501	12.2289	18.2634	12.9782	13.4176
4.2665	16.4385	18.511	13.8691	9.5485	14.8679	9.3482	13.7792	11.4194	8.7521		13.831	14.6675	16.7531	17.7867	21.3099	20.9103	13.748	14.5041	15.1864	11.0871
15.4353	19.6642	12.2195	12.7656	7.7019	15.7763	14.2363	12.7466	16.4394	12.0157		13.7118	18.2774	16.4068	25.57	15.7564	17.9679	15.2734	17.2238	16.0571	11.2981
14.1588	16.4686	9.2298	19.4435	11.4007	14.3766	13.2604	16.4523	12.695	12.0143		16.1663	19.4808	14.5492	26.1051	17.0194	20.2051	17.8107	11.7892	15.0506	14.2175
11.6065	10.4228	23.253	15.6416	12.6624	10.5924	8.1662	17.5994	8.3949	9.6016		15.3218	18.2352	14.2595	19.3055	20.86	19.2435	17.2281	13.2393	13.9694	10.8193
13.4429	18.9866	16.3387	16.0389	13.6378	13.6263	7.505	12.1938	10.3123	9.0943		13.3993	19.4303	15.5876	17.5549	15.2466	21.4103	18.4237	15.5784	15.9092	13.1908
12.9041	16.5461	18.1946	18.777	15.2254	14.8679	12.5304	13.0262	19.5575	12.2955		16.3129	16.5494	13.6786	15.6437	13.3496	16.155	14.5967	15.7383	15.9304	14.673
10.4828	14.4485	18.4945	11.05	15.8961	16.752	12.7592	13.3517	19.2679	8.2151		8.9553	16.0916	15.4308	18.4751	15.409	19.7943	19.1184	11.7808	17.54	12.2472
12.8044	13.2724	12.5476	16.828	6.3754	13.9295	9.5778	12.3704	11.0606	13.6734		11.7184	19.851	15.6036	23.0413	13.1897	21.7903	13.3283	12.9416	17.9634	11.8239
15.2841	11.5296	16.9733	16.1777	12.6608	17.9652	11.3251	13.2753	14.0474	9.4355		9.6219	19.4026	11.3729	16.3041	19.7555	19.5026	18.7977	17.5736	13.844	11.6336
16.5872	16.0342	9.677	15.144	12.9216	17.7851	10.8139	12.7844	9.1795	9.3534		16.7043	16.249	15.7507	16.9612	17.3901	19.568	20.6221	12.9366	15.8207	12.7573
9.6302	12.9316	11.7582	14.3367	11.0187	19.4608	13.0819	8.8157	12.8183	13.21		13.7796	18.3926	15.0053	17.3374	17.5895	16.5993	15.7202	11.6868	21.0368	12.8341
9.938	11.5713	18.6909	15.0245	14.7458	18.3061	12.256	14.0467	9.0568	10.5843		14.2332	16.4892	16.1049	21.7539	24.7715	19.2109	15.5835	19.8377	13.6927	9.8305
16.8349	16.9404	19.5107	12.9242	10.5761	21.0845	13.4114	14.0472	22.1789	11.1904		12.2282	17.157	15.2984	11.1621	17.3301	23.5535	18.6607	13.7	19.6833	11.1739
14.5607	21.8035	16.2986	15.9648	15.0104	16.0792	11.6498	9.1994	11.0115	11.3386		14.0947	15.8883	12.2663	17.5435	14.0607	17.1904	8.6987	10.6919	18.3863	13.9468
16.3995	15.1207	19.7851	14.4431	12.1474	19.5957	15.0835	7.1447	10.7438	10.6965		13.5216	18.0248	13.7717	20.8413	20.2387	20.3638	15.6664	11.0291	10.4366	16.1424
13.6471	15.6305	17.0682	15.9543	13.7	16.5175	10.8973	9.1038	13.9209	10.3413		15.1567	17.9905	12.5714	18.7745	17.3434	18.4192	14.4271	13.888	13.1603	11.6357
11.2212	17.4018	16.6149	14.4877	15.0693	22.0417	14.9876	11.3681	12.2679	13.9706		16.8194	18.6785	16.9927	16.3012	15.4212	18.5524	13.8374	11.2294	16.3741	13.9452
9.5193	12.0823	14.7289	14.9209	9.7492	17.5697	13.6054	14.4877	5.8337	8.6026		16.5899	16.7536	13.5531	16.0434	16.5361	20.4828	20.6678	13.847	10.1536	14.6246
12.0188	12.839	13.3084	21.8655	19.8048	19.0012	10.6416	10.0694	7.755	8.8354		14.0807	18.1737	20.0921	25.3643	16.7925	17.3349	13.1328	14.0092	13.1849	10.2864
13.9717	14.5865	13.0379	13.5754	8.1324	14.2664	11.1164	15.903	16.1613	8.0122		12.1669	19.3238	13.8009	17.6381	17.8993	20.1613	10.4273	16.7119	16.4367	10.8741
10.7065	13.8988	16.9641	15.8551	8.5921	15.2731	8.5157	7.1184	13.0271	12.1124		9.4827	17.9302	15.5695	20.0173	12.6255	17.7104	20.4284	13.2836	13.5354	12.3294
11.011	18.9891	22.2188	15.4772	14.013	23.0482	10.7024	9.1273	12.66	11.2978		14.399	18.1341	18.1482	20.0319	16.8638	16.9182	14.6824	11.2637	11.2235	14.8953
20.4269	8.0076	15.5938	15.8014	16.0545	14.2369	17.4823	9.5542	5.5709	12.4181		13.5091	15.4408	16.2006	22.6106	12.5854	15.4942	16.2735	17.1821	16.8477	11.7802
14.3741	13.8962	14.9585	12.5741	10.6921	15.3288	9.0654	14.7492	21.6001	10.5776		17.0613	15.4249	16.7549	21.7258	16.9169	13.2045	21.9131	14.9705	19.1833	12.2384
11.2179	17.782	14.1017	11.8453	13.1413	15.7642	10.5425	14.463	20.0764	12.8075		14.4534	19.9816	17.9791	17.5923	20.5945	19.3678	16.9532	11.3529	16.0099	14.2261
9.275	17.2209	12.8539	12.9811	15.9466	17.1686	15.0535	7.2442	10.4315	10.0975		14.045	17.1743	17.0546	18.3587	16.0526	23.3603	18.9245	11.0024	18.389	12.8351
7.95	11.5654	16.4826	15.6458	10.1573	12.0938	12.1802	10.4155	9.1028	14.1773		13.8326	19.1622	14.6831	17.5163	19.2175	23.1923	14.6057	14.6499	16.5668	11.3467
14.1335	23.0534	15.0883	18.4271	11.9271	7.7875	15.9878	10.2022	5.8431	9.7336		16.1111	16.8184	14.2666	15.1818	18.0108	26.2741	16.154	16.9117	15.5699	12.5752
8.4533	16.3847	20.637	14.729	10.5	17.8487	11.5121	7.2846	21.3669	13.2004		14.8358	16.6049	14.0697	21.0836	18.4972	20.3513	18.6497	12.4609	16.8768	11.5043
14.41	16.5955	12.7038	15.1585	11.416	14.6841	12.4293	11.7265	16.1728	8.4232		16.1335	22.756	15.1542	17.6269	17.1306	19.0704	14.9261	14.2855	14.5227	13.5895
12.7516	17.2583	20.0988	13.9304	12.3832	20.2492	14.8042	10.4018	14.1006	11.2688		17.277	19.3377	10.411	15.311	17.3368	14.4255	14.2008	16.6781	12.8163	14.1515
10.1131	14.4431	17.2695	15.4506	10.514	8.6664	12.5156	15.1261	14.0544	13.7469		17.2809	17.0212	13.6073	15.873	12.4809	17.5919	11.739	19.4255	14.6443	14.6044
11.9013	10.1788	17.7528	13.6415	11.7097	18.3738	12.8309	13.776	9.3462	11.0751		14.29	18.6901	17.123	16.5009	14.4842	21.8203	10.5733	14.1627	16.82	9.6145
15.8691	14.3609	18.3617	13.9103	14.7701	16.6939	6.0317	10.5585	8.6965	13.8418		11.3376	15.1878	14.7704	16.3821	16.7365	17.6832	18.0517	13.715	15.0593	11.3802
14.18	17.4867	16.0995	15.67	13.8578	18.4736	10.6722	16.2218	11.2077	7.7834		12.6841	17.1832	15.0151	22.7935	11.9446	14.319	14.4042	12.6177	13.2685	13.9571
9.6487	12.8602	17.248	16.2632	10.159	14.0044	14.659	13.4876	14.7687	8.7643		14.7224	18.3125	13.4753	21.5662	19.2266	24.2498	17.7245	18.1207	10.9124	10.3578
11.9648	10.6587	15.4998	13.4116	8.0895	12.6254	6.0652	8.7769	15.9365	12.8163		12.075	16.8987	14.5053	15.9269	14.8986	20.887	15.9286	13.2566	13.2617	9.5852
11.8341	16.1158	14.8529	17.5958	10.6914	13.191	14.4685	16.1978	17.1334	10.2773		15.0096	20.1989	18.3642	11.9045	10.4821	18.0986	17.1607	16.032	18.3439	17.1725
10.0832	13.3238	21.4133	15.9112	12.7687	16.9501	11.0953	10.5601	15.6706	11.3047		15.8759	19.5533	14.2154	14.7222	15.9949	16.7394	13.5143	15.6288	18.2242	14.9036
6.5066	14.4458	18.0294	16.324	7.4941	13.3154	7.9782	12.6845	13.3614	10.7225		17.9008	17.9338	16.3389	18.6037	13.3185	14.6319	18.1963	16.9831	14.7696	15.172
14.9204	14.1891	17.9268	15.2763	11.3668	16.0605	7.5408	10.305	17.373	13.3747		13.9384	15.8514	13.1595	16.4305	15.8051	23.0034	10.9044	13.3278	15.2342	15.324
12.6436	18.1874	16.031	16.2641	8.985	21.3015	7.6201	15.4962	14.2373	11.7921		15.7536	18.343	16.8088	13.52	13.8358	20.2467	17.2767	17.9353	16.5385	15.4884
14.166	10.436	13.7044	15.5612	11.418	16.8641	10.1143	10.4113	12.3176	10.6402		16.1972	18.7701	18.2187	18.1778	15.7271	19.8494	15.8956	12.4575	20.0481	11.0095
12.6105	13.8465	15.6334	16.798	11.3153	22.454	10.5591	10.9002	12.1024	11.8166		15.4487	16.9075	15.2433	17.3744	18.2906	20.395	17.4323	18.7265	17.2226	7.6846
13.7917	13.1089	20.514	14.6531	13.3128	14.7827	13.6476	13.4074	9.8032	11.4979		10.6512	17.4729	16.9392	17.6132	14.3032	15.0386	17.8626	13.3734	13.5333	9.4042
15.6379	14.7196	15.2997	12.5598	17.1852	13.1264	14.3973	10.9591	16.5763	8.9672		13.0552	17.9595	16.5436	19.8106	14.2217	20.1674	14.1569	11.5249	17.1578	10.4991
12.1729	12.0709	12.6498	14.336	10.1406	13.7285	10.453	13.2671	14.0319	9.9804		14.7354	18.916	15.3707	20.9824	17.7898	12.4349	14.0449	12.0018	17.4574	8.0206
13.0775	18.2886	18.8259	13.8647	10.7534	16.5946	7.1461	11.171	24.8854	11.2249		12.5779	16.3559	15.5397	19.6229	17.4481	16.2637	16.8661	14.0982	15.2556	9.03
8.2344	16.5108	18.8267	16.0349	12.927	13.5623	11.817	12.6055	14.9105	11.9785		15.2672	15.5619	16.6145	18.9856	17.0962	12.5745	17.2154	9.4576	15.18	13.4137
8.5377	16.5295	18.9666	14.1995	8.4685	14.2606	15.2039	12.2391	20.9104	11.0987		16.4604	18.935	14.096	23.551	14.0116	21.8953	20.2704	17.183	16.0433	10.566
6.487	17.3278	15.9627	17.8034	8.9962	14.6882	13.349	10.1528	13.813	8.3259		13.7601	22.0553	15.0187	17.3453	17.1323	15.5223	15.9615	12.9856	19.0749	11.6312
11.1978	16.6277	20.5952	14.4929	13.2372	14.2367	14.0753	11.0325	10.3788	11.2702		13.1445	17.8977	11.0464	17.0324	14.5109	21.2593	17.51	13.6287	17.432	9.5198
17.7011	16.6287	19.4242	14.0382	10.4023	13.0837	13.334	8.3446	14.7828	12.6462		9.2328	18.4779	14.0905	17.4431	14.778	17.7829	20.4867	14.7196	19.2277	11.8524
13.2979	14.5954	15.6122	12.925	12.4767	11.7529	7.7692	15.7369	16.4319	11.6594		18.9355	18.5383	15.1093	12.3363	18.1322	18.1947	16.2349	13.688	17.1828	9.9471
10.6539	11.5844	17.2872	17.0475	14.0954	9.4873	10.7935	14.2192	18.1031	8.9701		15.0962	20.7883	15.0643	17.4047	13.2505	19.8663	14.8343	15.5245	16.8821	12.0057
10.7289	11.7846	16.168	11.9642	13.7349	17.4293	11.4783	16.8734	3.9658	9.4505		12.8428	21.6989	15.1369	24.0362	17.4091	16.1803	11.6779	19.9898	11.6311	11.4492
15.0144	20.1839	19.7066	15.036	12.836	17.5985	13.9019	15.9674	14.1556	10.3835		13.7042	19.9284	17.4847	7.8036	15.9286	21.7813	20.4979	14.7234	15.7613	11.9219
12.484	12.6176	15.9075	11.7507	13.8346	13.8343	10.7815	13.2523	14.6272	11.0319		15.964	23.5566	17.1789	19.7868	17.9555	21.6965	18.5911	14.1792	16.5566	14.6487
13.0811	16.5187	15.6815	12.6177	4.1905	17.2506	6.6288	11.4434	13.3945	13.5719		15.3857	16.284	12.6358	12.4833	12.8928	19.88	14.3047	16.1259	19.7656	13.3382
13.0272	13.3024	10.5992	15.4994	6.1081	13.8994	3.5859	10.4335	16.1336	11.0646		14.2499	17.0639	17.5076	22.7138	15.3505	22.8403	18.0429	13.4751	13.1905	16.0818
13.1271	15.1363	16.042	14.8563	10.939	18.3494	13.5334	10.6173	13.3235	11.8729		14.6087	22.0562	12.7943	19.3271	15.5769	25.2028	18.734	16.3042	13.3572	12.1354
13.0356	13.4301	14.9237	17.4484	18.2092	12.891	15.8511	9.8976	13.784	10.7712		13.5961	21.4559	14.019	19.7593	17.2992	19.3834	15.3591	8.4136	16.5489	11.4325
8.3407	16.1603	16.8131	15.9666	13.5517	19.8469	9.7192	7.1089	13.6936	11.9298		15.8912	16.3734	10.4006	10.9431	22.0821	18.5726	11.9588	15.1346	11.6771	11.5769
12.4439	10.1071	15.5965	13.8453	15.0817	13.68	14.5646	12.0886	6.5922	10.2066		16.5184	16.2101	16.4762	16.2029	15.652	22.505	21.7961	20.9859	15.2075	9.368
12.1925	12.0595	21.6119	15.8097	8.98	14.2955	14.4932	13.08	11.5645	11.0769		15.9022	17.6846	14.5455	23.0609	17.5644	17.0509	11.9651	14.4482	14.4021	14.9645
12.7753	13.4087	18.6877	14.5102	17.5945	18.7314	10.1982	16.6372	13.4003	8.9971		16.6759	18.9043	17.2134	16.7121	16.2309	21.5422	16.6142	12.2572	11.356	11.3199
13.7009	14.0377	15.1837	15.597	8.8043	16.8537	11.8749	14.5743	21.0567	11.6891		14.1112	18.8327	18.8037	12.1384	17.947	19.198	10.8104	16.884	15.8444	11.7941
11.4946	13.5365	18.1099	14.4419	11.3051	12.0693	14.0996	16.8418	13.1973	13.6982		19.8968	18.5928	19.9975	18.7207	17.8317	17.432	17.6089	15.6228	18.2022	12.987
11.5756	17.0734	15.4708	15.2127	7.3876	18.8518	12.6978	10.9542	13.6443	13.6713		17.4989	16.2257	16.7536	17.8152	13.3805	18.4231	14.0065	14.5715	16.4434	13.9897
14.2489	12.7482	20.8241	14.9909	17.3015	16.7046	8.5172	13.9199	8.797	14.6811		13.745	17.916	15.8427	20.1276	18.3276	16.1515	20.4462	17.0021	13.9523	10.3748
9.2991	15.1108	16.2951	15.6612	10.8977	15.0695	8.8676	11.5219	18.7175	13.049		15.1868	16.5342	16.8064	16.4265	15.9195	18.5546	21.4999	13.9276	16.8309	11.8567
11.3627	13.7184	19.9873	12.8766	9.8714	12.3251	10.5875	7.2325	15.4107	8.819		13.0711	20.3104	15.7446	18.8002	14.933	16.6497	17.3099	13.2712	12.0016	12.0709
14.1794	12.5487	14.7637	14.3532	9.5668	17.2616	9.5038	14.5549	15.5411	12.0392		11.7472	17.1508	17.9065	22.7283	24.4617	21.6431	16.8648	13.9838	15.3764	11.3952
11.468	20.2624	16.2819	12.1319	12.6604	14.0605	15.4962	8.7173	13.6459	13.741		18.7402	16.7405	18.5962	17.7815	17.7765	18.3994	18.1322	13.0532	17.1261	12.7709
8.9369	7.4057	16.5296	14.9524	10.1418	13.8065	9.6777	12.8903	15.4006	8.9076		13.3821	15.6012	14.8559	18.215	13.5709	20.7927	16.2222	16.2884	10.7959	10.4371
12.1867	13.0676	11.4239	10.9999	11.6202	13.8706	18.905	9.873	18.1687	11.1929		18.5921	16.9983	17.6568	21.9995	14.0184	19.1949	12.5433	16.8714	15.9388	13.791
9.9498	14.437	15.2715	16.4885	15.0539	17.3228	10.4399	13.433	14.3943	8.9312		12.1359	18.3879	16.4177	21.7237	15.0093	21.9338	16.0966	12.9052	15.643	10.1499
12.9224	14.7864	19.3933	13.3494	10.7669	17.1562	11.4108	12.5092	12.1652	9.7206		13.004	16.1596	17.1616	17.8644	13.174	18.7356	18.2804	14.9294	17.3998	11.2658
13.3962	16.5064	15.5322	17.6607	11.1837	16.4906	13.5899	10.1954	13.8629	9.4657		11.7149	16.2944	15.2918	14.8672	19.2506	22.0822	14.262	15.8881	16.1676	13.6433
16.5095	13.2495	20.5588	15.2066	14.5577	19.3245	5.6409	13.8381	13.2701	12.1883		17.8026	21.8892	12.9868	18.0371	15.4563	19.3375	14.646	10.6387	12.9695	11.3613
13.28	16.6268	18.8358	16.7807	14.8054	12.2623	13.0427	13.5787	11.5675	11.3899		14.9597	17.9481	14.9675	15.9336	12.4768	24.9573	19.6857	13.8232	19.0821	14.996
14.1428	17.1253	18.0751	15.6822	15.2031	17.2611	11.2649	7.2506	16.7819	10.9547		12.2467	14.7292	19.0277	17.1605	17.1511	19.686	16.3232	13.3753	15.8614	7.8937
13.9449	14.0563	12.5361	14.1348	14.274	11.1212	10.0507	11.3172	8.5717	9.9019		14.8477	18.5404	15.9794	14.0276	14.4695	14.7639	17.2332	16.0531	16.634	11.7875
12.4466	16.8324	15.8528	19.2942	14.3995	17.9746	17.1848	12.3605	5.8541	11.7592		13.3558	19.4355	18.1698	17.1035	16.9905	22.4841	14.484	17.9317	18.0364	12.2514
12.6313	19.9981	22.2178	16.5755	17.229	16.59	11.1298	10.2503	14.069	13.5587		11.9396	15.7774	17.0936	16.7702	15.5381	13.9514	16.9068	13.6375	16.0078	10.3396
19.3316	13.4439	15.1802	15.4556	11.8442	17.7908	7.4362	10.9418	15.054	9.6985		14.8058	20.5014	16.4767	20.6378	17.7456	18.053	12.5796	10.9666	19.588	12.4474
17.7371	20.2613	12.4211	14.652	13.2228	12.1497	9.8086	17.4166	20.3036	9.5161		14.3954	19.5424	16.3411	20.3693	16.2525	22.9452	13.2795	15.192	13.2479	12.4625
10.9847	18.1532	16.2882	17.5476	15.8446	20.5565	16.4946	9.7633	22.5517	9.2383		12.2722	19.3952	13.8304	14.4198	17.9002	17.1589	18.4916	12.5167	18.0136	12.794
12.2668	15.5754	17.8149	14.2404	8.1845	14.9217	14.189	13.759	13.8223	12.7508		15.9201	14.3434	13.0106	18.702	20.5718	20.445	18.5807	18.3115	19.3115	9.9935
15.2716	10.2086	11.5516	19.0292	7.4886	16.3553	13.1432	12.8408	13.1405	8.6451		14.5259	18.1057	14.379	19.6148	13.6385	19.5332	21.0082	9.9878	19.7074	12.148
9.4461	14.7491	20.6141	14.8957	12.4247	19.6388	14.761	9.8324	4.9965	12.4209		15.1142	16.3662	13.7588	13.0472	16.4646	16.636	15.9658	15.1777	20.0227	11.287
13.1269	15.0921	9.3908	15.3614	10.9035	15.5853	13.7871	15.8386	15.1195	8.9136		11.0936	17.6073	17.792	14.2394	16.4586	13.6415	16.4114	15.4709	11.5171	10.4857
11.8588	12.6667	19.6104	13.1916	7.6252	12.6239	12.3288	15.9163	18.8975	12.0038		16.1027	17.9335	10.0835	19.6908	16.9619	17.3826	15.0259	12.7574	13.8378	11.3031
15.4077	15.3407	16.804	12.159	11.8082	13.1601	11.5179	13.0284	19.3356	9.5829		14.6517	17.3615	15.901	19.0212	16.9827	17.6081	18.0329	13.4844	18.2343	12.5519
14.7376	9.4858	15.341	13.8622	10.7943	12.8857	12.2352	10.4852	12.0381	11.6048		12.2753	17.8273	14.7384	19.1026	14.3563	20.1578	16.338	17.533	13.8024	14.8739
10.5649	9.818	19.2415	13.2626	12.8966	18.3257	10.6995	11.2562	19.7687	12.2851		16.916	15.5698	15.7017	16.1412	11.261	15.6727	16.0902	13.8078	19.6573	10.6125
16.0403	16.0203	19.9706	14.7412	15.7522	16.2081	14.6839	8.9366	15.8118	10.4011		12.949	17.712	15.7597	22.877	13.0814	19.0047	13.0332	12.2573	11.2734	13.59
13.3638	23.4279	13.7451	15.2475	4.9207	14.2439	11.6516	8.9516	13.2474	7.8466		16.4965	17.3967	12.0652	15.1538	17.495	22.9447	16.9173	14.5472	14.2495	15.3763
14.9363	10.7263	17.6372	16.6941	7.7459	12.4932	14.8346	14.3552	16.8231	9.5976		14.3586	18.0401	15.6933	22.5793	14.053	21.0516	15.054	9.4851	12.4702	14.1857
10.928	16.4533	17.4338	12.8008	12.4347	13.479	7.5163	10.5486	7.0456	12.5838		20.3856	17.4929	15.3951	15.9152	12.5209	15.8139	15.1104	14.8818	16.2438	12.0467
12.2593	8.9955	15.8388	14.4704	11.2507	15.2391	13.7684	10.5318	16.5674	10.8701		11.5081	19.3199	16.1876	23.0516	18.8742	21.0864	12.9805	13.6121	11.8879	13.0908
9.2097	12.0876	15.0887	15.7195	11.5289	13.5466	7.2911	12.9847	12.4485	9.8504		15.1719	16.3848	17.7759	13.2801	16.7437	18.0945	19.9577	13.6176	15.2115	15.9314
13.9652	10.2562	19.0167	17.3777	12.8236	18.6985	8.7839	7.6003	15.797	10.402		14.3897	18.7352	14.4894	17.307	15.9351	17.1452	14.9731	15.2711	19.6016	12.7513
10.0152	14.9139	16.9035	9.9693	12.7709	12.9203	15.654	13.9577	18.5626	9.6753		9.2476	16.2721	13.5694	13.7933	15.5292	17.6177	9.927	16.1622	19.0127	12.0885
12.189	11.1515	14.2236	12.0173	12.5765	10.4974	6.0603	8.52	13.5666	10.1631		9.1416	15.8118	13.8195	18.3102	19.2939	23.8534	18.0271	13.1189	17.9765	9.0577
14.3461	14.5693	14.4503	14.8835	13.857	16.4154	17.4674	15.1984	8.509	9.8975		13.9875	15.0799	17.5389	22.7879	17.9054	28.0711	18.7655	17.4842	18.9242	11.349
9.7299	10.9883	17.6593	12.7604	9.9844	19.86	9.8344	14.5744	10.0993	11.1016		14.6044	16.5258	12.7896	19.6298	21.3359	18.9757	20.3288	13.891	16.0184	12.6966
13.7284	17.255	24.1982	15.9037	11.7731	16.7343	11.1935	11.2307	14.5417	8.5484		9.2391	14.0814	14.2418	17.1359	18.6127	17.9331	17.8743	9.3993	11.5523	9.8281
19.1518	23.0954	14.2236	14.5236	14.7351	21.9515	8.3455	15.8097	9.6257	7.413		9.0186	17.0165	15.8645	18.9254	19.1987	18.5833	19.5694	9.2565	12.5355	11.5967
7.1583	10.6306	14.9627	14.4787	11.4649	11.6698	12.5698	12.7442	11.8593	13.4723		17.8118	19.4061	12.3744	20.4197	11.9604	14.5888	12.2042	15.9461	15.9974	15.0639
15.2485	10.6805	17.1762	13.3752	15.3929	11.0675	9.7713	11.7371	16.0777	11.4138		12.5486	18.2631	19.3689	21.7378	17.1588	17.5377	15.532	12.7185	18.2236	15.8229
15.9248	18.4642	19.5867	14.0202	6.4161	16.9883	9.3836	14.6275	2.6557	10.634		15.4188	18.4705	11.9183	11.757	17.1639	22.6357	15.0618	12.5764	15.0622	14.8977
14.1287	13.7957	12.6067	16.6074	11.4713	19.9822	10.8729	17.1961	14.8161	10.0543		18.5109	14.4831	14.1825	21.1531	15.5819	20.2577	16.284	15.1288	12.8062	12.9711
12.5669	12.8858	14.4611	16.3383	14.9168	18.5338	14.2641	15.8666	8.3766	11.8821		13.1724	23.0303	18.521	15.9166	19.8796	24.2994	15.1051	12.3552	18.9059	14.4115
15.2253	13.282	19.2334	14.0512	16.3138	17.4896	10.1752	19.0114	22.472	9.9387		13.1322	15.7218	16.4029	19.2637	15.3998	24.8613	13.2113	13.7131	16.8793	17.7651
14.8647	20.633	19.7042	11.5344	13.4397	10.2592	13.3841	6.3533	14.2986	11.957		15.9668	15.7752	16.3402	16.5745	18.5657	22.7338	18.7593	13.507	16.242	13.4351
11.9848	16.9528	20.4866	14.1382	15.4199	17.0215	17.0041	7.6773	7.4665	11.92		14.8079	14.4282	18.1669	18.9507	14.4772	17.9387	14.0203	18.6953	15.3671	15.3096
13.2141	11.9667	17.5006	14.132	14.099	11.1516	10.1311	13.276	12.9386	10.6759		12.6969	16.5892	20.4176	22.5574	17.1522	16.8471	11.4077	13.4344	14.302	14.9956
12.6936	15.9097	17.8778	14.3024	9.0909	16.9357	10.932	16.3699	14.0097	10.2656		18.5151	15.7624	15.7029	15.1415	15.5234	20.7735	16.8194	17.2552	18.0102	13.6806
16.6906	18.6765	18.3336	14.1137	15.1961	15.3991	9.2821	12.6456	9.6802	7.9127		12.4009	16.8901	14.0459	18.7753	17.5481	19.2633	15.66	14.7982	19.2373	11.4864
10.9641	12.8868	12.036	13.6585	11.0406	18.6519	11.1914	8.6663	14.167	11.0209		17.7909	17.1167	20.1352	22.0548	16.0843	19.1219	13.9468	14.6026	14.9339	12.2754
17.2804	14.9665	17.2881	13.2849	15.3608	16.2201	15.6538	15.9333	13.1323	9.7246		16.1273	15.1624	19.2408	18.1365	13.8959	21.3912	15.8941	11.6123	18.4569	15.2291
12.788	13.9136	14.7711	18.2982	14.8291	15.6646	8.9487	14.1003	9.9511	10.7514		12.983	18.8985	16.176	16.6072	20.7719	19.8403	20.5899	13.9477	15.8031	10.2236
10.878	13.729	18.9421	15.9483	10.9319	16.5657	11.1982	10.7927	8.7892	9.0933		13.1413	20.0147	16.8759	13.5497	16.3241	16.1079	12.769	15.4812	16.1389	13.1506
15.3281	19.0914	14.152	13.7728	14.8404	18.0141	9.6505	9.5987	14.7241	10.509		10.9608	17.5307	19.0984	20.3148	20.1879	15.7432	18.5255	15.0254	15.8766	12.4205
11.6734	9.4644	12.4618	18.9849	7.6921	15.2811	12.9405	12.6022	13.4101	12.7657		16.2464	15.3746	19.0028	15.0641	15.4855	18.7104	20.332	15.3126	18.1567	14.5234
13.0066	12.1105	11.9977	16.8582	11.165	9.0415	12.998	10.4506	7.062	9.955		14.4666	20.4196	14.6262	11.3031	16.3619	22.1823	16.8962	10.5234	20.6895	14.2985
12.4162	14.2787	20.4946	12.7846	9.5473	9.0268	10.1451	6.5896	12.6772	10.0948		13.7037	16.6219	17.2751	18.9555	17.1965	14.5389	18.8883	17.5352	17.1038	9.0666
12.2762	15.1657	15.2496	13.75	10.804	15.5232	10.2038	10.0435	7.1948	12.3201		14.9138	17.2035	19.1665	19.3711	13.4412	16.2253	24.1002	14.9028	14.496	9.1269
10.4823	14.0414	13.794	15.6876	16.0933	17.7056	12.1825	17.7416	8.6515	12.5806		13.9866	18.3832	17.1048	15.3265	19.4756	18.6552	17.5103	11.2852	17.5211	11.1183
11.1893	14.2922	17.8667	14.7932	10.4734	13.2547	7.0784	12.2704	17.4336	11.0543		14.6812	16.3568	15.1705	15.9448	15.5545	20.0794	17.4228	13.5889	16.4278	15.5724
11.4092	16.2055	19.9904	12.1514	11.7398	21.6914	12.6167	18.8196	9.9673	11.0112		9.8504	21.4651	21.4328	17.2295	18.7712	19.6438	18.7497	16.5791	15.6619	10.1868
12.5611	11.9677	16.5213	12.7293	11.4598	11.7576	9.9451	9.4799	15.1201	7.1689		15.5341	19.1262	16.966	19.2724	18.6499	19.9969	17.5704	15.3038	14.8689	12.7591
4.5943	17.2836	19.3224	13.676	8.2742	14.2945	9.7168	16.378	15.1262	10.4817		14.7763	16.4318	18.2153	20.3776	17.2276	17.6292	15.8128	14.4802	17.9821	10.5743
11.6283	16.2652	20.5416	13.9846	9.3613	17.3279	12.7093	10.967	19.1935	14.4644		16.8075	17.7018	15.0237	21.5563	20.3993	16.0366	13.0682	12.4616	13.058	11.3103
16.4087	17.0927	18.105	12.5207	10.6575	18.582	9.6395	13.7215	10.8356	11.9084		14.4898	17.7295	18.0155	15.2249	15.8087	19.9155	14.867	16.7573	16.4895	10.0249
12.4653	20.0687	21.1762	12.0489	15.1007	12.0134	10.0861	3.4225	12.7847	13.8893		13.6052	17.1894	15.4313	23.9959	16.7296	16.1303	13.3831	10.7591	16.2264	14.1502
14.2811	14.2801	11.8606	14.1865	15.2513	18.3232	10.6853	12.8856	12.5892	13.0387		12.5605	19.2314	14.8041	22.848	17.6113	22.4401	11.4941	13.7583	19.9998	15.4016
12.5341	16.6145	10.108	12.0431	14.1588	15.4887	14.9359	12.2833	9.4517	10.3961		14.8377	15.6112	17.0386	18.0526	12.9677	19.1541	19.4294	17.9624	21.338	11.6316
9.1281	16.6367	15.7705	13.9836	11.2386	13.1042	9.6203	12.3402	17.7416	7.7998		15.0059	17.6035	16.7055	14.5011	17.7858	17.1176	16.7363	21.3698	10.8368	11.2413
10.8883	22.0195	12.3097	16.4945	8.8485	18.1219	9.6736	13.4486	2.4518	11.4786		18.4116	17.0407	17.3164	16.6751	19.6116	20.8909	16.5588	15.16	18.4006	11.9752
18.3273	12.7161	16.2774	15.4501	10.8374	17.7135	7.6578	12.6509	7.6524	11.1277		18.2101	17.7445	16.7465	16.064	15.5442	18.9186	16.9065	16.778	20.654	13.6367
12.8258	18.9451	16.5924	14.6398	15.2572	12.4515	13.7752	12.0092	16.3207	12.5834		12.9492	16.3623	11.2549	19.69	16.5988	18.4416	12.9477	16.8677	14.2486	8.9993
12.5809	15.988	17.7677	15.8509	9.7665	14.3177	14.015	10.5753	12.4585	10.3206		11.304	19.2303	13.396	18.5748	21.3788	19.4276	16.3355	15.2074	17.035	15.3822
12.3215	13.9195	14.0699	14.7988	12.6795	19.2252	12.3232	10.7112	5.9907	10.6647		16.9056	16.0844	16.6795	12.9155	18.4314	25.2344	16.5269	15.8397	14.8235	14.7599
17.6673	12.0867	13.9094	11.5096	13.5366	16.8464	10.432	10.0213	11.0751	12.0858		15.3522	19.1857	12.2312	26.5105	18.384	20.7319	15.8991	14.3358	14.3346	11.028
15.0108	15.1127	12.5219	13.2132	13.1734	21.1706	11.5313	11.0153	20.1705	9.384		16.6927	16.1323	16.7244	19.0205	17.6014	20.6478	13.8116	14.3018	19.7364	11.9896
14.0495	12.3178	21.4193	11.0247	12.1532	16.5883	16.8341	5.8439	15.8109	12.7286		15.9795	15.0116	16.7587	17.1297	16.7201	14.7979	22.1341	17.2403	14.1605	14.5117
13.1656	13.8861	14.5937	16.7598	11.8918	17.3991	9.7501	7.8415	17.2144	12.2443		17.7356	18.4177	16.704	18.6843	21.9222	14.7113	15.1806	15.3422	18.2803	10.7755
9.7791	16.2043	16.2263	14.2454	14.4858	18.8253	10.5527	10.5151	13.1122	9.8659		13.958	17.5097	14.2232	13.2828	17.2142	15.8303	10.7847	10.9671	15.8964	11.74
8.2374	14.5169	15.2719	16.1545	13.7842	22.5032	17.4025	9.0188	6.1767	13.4238		12.8234	19.8942	15.8847	21.9222	18.5126	14.38	11.1432	8.3534	20.1037	14.7942
8.1783	10.1882	15.236	12.7251	13.4907	15.5368	9.6741	9.8263	14.2236	12.2121		14.0958	15.0536	13.0084	18.9936	16.561	17.6045	15.4839	15.496	17.4571	10.263
15.438	10.766	19.047	16.2622	14.0695	19.0177	15.7319	13.9789	17.5194	11.1106		15.4225	20.4465	14.0861	18.0008	21.5396	15.0348	12.6989	14.0588	17.4946	7.0202
14.0512	12.4195	11.3309	10.1812	13.4192	20.6682	14.3349	14.3504	13.3684	11.7427		18.0081	18.5862	15.5318	21.0978	14.3149	21.3137	18.2971	12.379	16.5548	12.4263
14.5971	11.8159	13.9198	12.1975	16.8688	13.7823	9.3822	9.1629	9.8667	11.3197		15.5782	19.517	17.4045	19.6103	15.513	25.7342	18.8313	14.8353	8.6014	12.4236
14.9355	15.21	10.6219	14.404	12.6998	19.8373	12.2651	13.0952	7.7354	10.5757		14.0325	14.7895	14.7696	18.8956	11.8904	16.6741	14.7611	17.8396	18.1858	11.6784
10.7851	16.6032	16.1365	13.0153	14.4047	18.2939	7.5486	15.3524	8.996	11.9312		14.9293	17.7566	11.9214	18.3501	17.0177	19.4067	13.5007	13.6404	19.1652	12.8819
8.8913	12.8625	12.3029	17.1179	8.4455	15.7546	6.8072	12.6834	8.169	11.7389		11.9104	15.2011	15.6932	27.3501	18.3777	15.6677	16.4953	15.6116	14.0063	14.0778
15.5003	17.3147	15.4494	12.8439	14.7234	13.105	14.0441	10.6599	15.5893	10.3613		18.7673	16.0038	19.505	15.7572	20.8133	20.03	14.0008	12.2566	12.2604	11.1509
13.9736	16.6793	13.5845	16.4517	8.5597	14.5923	11.6838	12.4295	15.3913	12.6129		13.6952	16.073	15.6612	15.7433	16.0407	23.695	21.2738	18.2579	9.4849	10.6782
9.1832	17.497	16.9307	16.8071	11.8107	9.8066	12.9643	8.4635	12.9261	12.9232		18.0065	14.3909	15.4621	21.588	17.4308	19.5028	19.8848	16.4732	23.514	12.177
11.0831	13.3327	19.0471	14.0004	7.8286	15.0848	9.2926	11.7301	13.8623	9.6511		14.4894	17.0951	15.6507	12.2781	16.8741	21.7868	14.5055	14.9998	20.0809	10.5154
18.5705	7.871	18.014	15.6039	4.6953	16.3712	9.7291	14.594	11.9072	8.7539		14.9595	17.1281	17.6458	12.1569	13.04	21.4537	14.6996	12.1804	13.5895	13.6784
14.6849	16.4169	9.9599	11.4799	11.8469	14.7862	10.7817	15.8574	9.6727	9.4486		10.8987	19.4019	13.087	17.1679	21.1017	24.1787	13.5025	15.4155	19.044	15.5216
11.587	14.1725	18.8975	14.6825	14.1665	15.1951	11.1807	18.837	14.639	9.5387		14.8571	18.9023	17.949	17.7629	16.9034	17.5638	19.6005	16.0567	14.0866	13.2719
12.4633	16.5182	15.2729	17.2368	15.5728	16.9875	8.0631	10.6513	11.8801	7.5103		11.9709	19.951	15.1717	20.5262	16.0231	20.1063	20.3766	13.1126	13.7581	16.6318
12.7639	14.1305	14.6865	13.8681	10.3001	16.114	13.2943	16.2774	19.7696	10.4972		13.9367	16.852	18.5031	22.1863	19.2554	23.0788	24.7636	12.8063	9.106	13.1852
12.3555	12.0935	16.5221	14.4341	10.6796	18.4751	13.3927	11.4015	9.2426	11.2198		15.8271	16.3054	20.5286	20.1806	17.3191	17.5471	15.299	13.5367	16.0846	11.9246
14.9004	12.624	16.7183	13.5678	15.8346	16.9405	12.9211	9.9387	11.2777	9.7676		17.3114	17.5274	15.5128	7.9331	16.7795	18.6582	13.4242	16.0793	15.9828	11.704
11.7364	14.6015	16.6407	13.161	15.9938	11.4075	10.1968	7.9633	7.1153	13.2715		13.6188	19.0933	15.0946	21.5456	18.8619	14.605	15.4314	13.9727	20.2284	12.4714
14.4354	16.2771	16.586	15.2642	9.9222	15.1297	11.0635	9.0732	13.0768	9.8242		12.1737	16.7492	16.9999	23.4566	23.1273	19.3475	14.2354	11.8165	12.5093	13.4122
12.973	15.596	16.7531	15.5224	8.8538	22.1232	12.0821	16.077	10.5181	10.3387		12.0285	16.8935	15.4307	19.5603	16.2931	21.1221	9.1018	11.1174	18.669	12.799
9.9982	17.1034	16.0624	21.8366	10.6433	22.9839	12.5897	11.2764	11.845	11.8676		11.0855	17.1363	17.5071	16.6209	14.7462	22.3819	12.0542	13.5194	12.6447	11.0502
16.0263	14.288	18.2954	12.0653	10.4534	16.8512	9.5898	12.4321	10.5177	11.9658		12.6454	23.1976	16.2798	20.1362	15.3152	13.9729	19.4402	17.0185	15.9002	9.4967
16.0089	20.809	10.1029	13.8943	7.9455	14.7081	15.3535	11.8983	5.6646	12.1425		13.2861	16.234	18.4581	20.3451	16.6629	20.5901	13.299	14.9869	17.0154	7.5195
18.9362	15.7165	17.6987	20.9391	2.9578	16.1257	15.7855	13.0881	11.5158	11.178		11.6194	18.6987	17.369	18.1311	16.8669	18.402	13.2439	19.2264	17.678	12.1594
14.052	8.6134	15.9915	16.0799	8.2865	14.8516	12.0661	8.8829	11.3758	12.2088		17.2908	17.5545	13.5899	20.6037	16.1599	23.1889	16.7433	16.6672	14.5805	12.7435
15.0794	10.9975	18.9128	13.3995	12.5058	18.6177	9.8172	11.9911	10.839	9.9187		17.6405	18.3085	13.6384	15.2971	17.5221	22.6905	13.6316	14.7297	18.3123	10.5241
10.664	10.3193	13.6984	16.1467	9.8808	18.3456	10.9586	12.6328	11.0857	13.9098		14.4341	20.7981	17.8683	21.1027	17.1457	13.2274	19.032	8.7124	14.3449	11.9183
10.4299	15.1994	14.6991	13.5389	13.7836	16.1685	12.1813	13.584	5.029	12.3692		10.6524	19.0173	13.1952	16.7989	19.6526	21.537	8.524	14.5559	16.1932	15.9125
14.5809	19.8163	13.1979	18.0208	4.7162	19.2255	11.8549	16.4747	18.7488	8.4503		14.3039	17.8871	19.3147	21.0921	15.5899	23.3558	16.321	13.9155	18.3522	13.8251
4.5535	7.3054	19.1079	12.4441	9.1989	22.9857	14.5779	7.6622	12.1859	10.8843		14.4569	17.1756	17.6666	17.6758	16.7269	15.87	16.3502	13.1028	18.0052	11.4264
14.4029	14.0199	15.1302	12.5283	10.0713	13.8197	16.2443	10.3384	9.1967	11.1362		16.369	19.2332	16.3031	15.1748	13.9587	20.6253	16.215	11.8972	17.0791	9.3891
13.5289	10.955	16.7503	13.984	10.557	11.6512	13.6585	11.9345	9.817	11.6613		10.9577	21.6707	15.3196	16.2782	14.6813	20.7027	10.3431	14.6094	17.4106	14.3579
15.7422	8.8261	18.9068	12.0975	11.2129	13.1073	9.6123	8.5066	21.0708	15.3666		10.5926	16.2947	16.1524	17.9661	17.2075	22.1895	14.6642	19.6688	18.5278	12.1322
13.7482	11.0709	17.3343	15.075	15.3534	12.0149	8.4557	10.3771	10.4903	10.0368		15.8536	13.8138	12.3724	13.4867	14.1699	15.3903	13.9431	18.1032	14.6817	12.6299
15.0906	12.1675	14.8197	14.3498	10.1907	17.8054	13.5575	9.0106	10.142	9.2877		14.1978	21.4143	20.5471	22.4802	15.2078	15.354	15.9176	14.5057	14.7766	13.7173
10.1575	13.6953	13.847	14.9956	7.9158	14.2803	6.7297	17.0026	7.3723	10.0667		16.6553	18.1222	15.2991	17.005	15.2681	24.3489	13.5864	12.6583	20.2291	11.557
12.7909	8.5559	17.4305	14.7312	16.1637	17.285	16.0097	13.6775	12.7393	9.5499		12.6835	16.2603	13.2081	23.5059	13.0797	22.3945	9.6194	12.4536	20.3249	14.9298
12.9785	14.0875	13.0946	13.8947	12.0454	17.5918	10.3453	8.1271	4.6829	10.3247		11.0383	17.6709	13.7444	17.1145	17.0564	14.7029	17.723	13.6531	15.6546	10.805
9.7794	17.1781	19.4255	15.8822	9.3695	11.5479	10.9091	16.8332	14.018	10.1725		15.2237	18.5837	13.8648	18.049	18.4979	19.3221	13.7953	14.0475	13.285	12.5332
12.5109	14.7101	18.5927	17.6921	9.189	15.0925	11.1669	11.8164	17.2504	7.5852		13.7355	16.5613	18.4623	11.4901	13.6997	21.723	15.2106	12.0061	14.985	14.2409
13.0974	11.8826	13.5055	12.8409	16.0185	20.3651	8.2723	13.2017	14.4199	13.8188		16.6093	19.4851	16.9898	9.8877	17.0158	19.4946	14.9589	17.718	14.9573	13.2614
19.3545	13.7586	20.1441	11.7207	15.3293	13.797	12.4154	12.3286	10.6304	11.565		12.8109	23.9045	11.262	18.1966	17.0789	18.227	16.3138	14.6433	13.9314	15.0113
11.9637	16.7936	19.0446	17.175	8.5047	20.1977	11.2848	7.4057	9.2563	11.3064		13.9974	14.3077	14.652	26.4636	12.0737	22.2089	15.4443	15.6336	17.6305	10.5658
10.6045	11.1004	15.5422	16.9223	12.2897	17.956	9.9334	12.9972	22.1698	8.8556		14.1104	20.1314	16.2922	20.7644	16.9792	15.1011	18.1169	13.1539	12.5814	13.5741
14.7299	12.8002	21.4474	14.0363	13.8172	15.6018	16.4009	11.3652	16.0063	10.953		15.6146	19.7226	17.1275	18.1578	14.8347	17.4879	13.7253	11.5822	14.194	9.056
10.4164	12.4218	17.8285	13.4945	12.1636	15.6369	13.6273	10.6432	9.3711	12.3019		18.313	17.2477	14.2929	20.2124	18.7967	21.2042	15.8999	14.0704	21.3839	12.6416
16.1755	13.5219	14.398	16.631	12.476	21.8989	16.5465	4.369	15.9038	11.0753		12.8622	21.6836	14.562	17.9052	18.5965	19.5311	20.0208	13.9072	13.0797	13.0557
11.6529	11.7586	14.8715	16.0625	13.4305	17.0342	9.097	11.3019	10.3117	8.1414		11.1711	17.1309	17.3091	20.0602	15.6378	16.77	20.4125	13.3547	17.8999	10.0497
10.7774	16.6183	18.0254	15.3355	6.5042	16.7003	14.2214	8.9145	16.8658	12.7776		14.1638	22.1051	17.7481	21.8287	18.1894	16.3697	12.3335	12.5851	17.327	13.2224
11.8667	15.1395	18.1852	13.2487	13.9427	10.8069	9.8046	8.9411	11.6707	10.7318		13.6334	17.2269	17.7294	17.5441	15.1705	21.3211	18.3998	15.8833	15.9532	11.1611
7.1403	13.6161	15.2499	16.0877	10.5858	16.5913	10.8785	8.8741	16.7503	9.2022		16.0747	16.6751	15.1729	19.2039	19.7165	18.4384	14.8738	14.3992	16.0143	16.0028
10.7314	8.2212	14.9481	12.4519	7.8433	17.8863	15.6052	5.9899	10.1411	10.5011		13.0584	16.2845	13.9333	14.4254	8.0096	15.7491	17.0505	12.7466	14.2758	15.4534
11.8414	14.3038	12.1928	14.5473	10.8164	15.681	11.7426	6.5162	10.6154	10.2856		15.1918	13.164	14.6866	18.5855	16.3753	21.9468	15.9507	13.2337	13.3799	12.6204
12.5601	18.9541	16.2539	12.5125	12.9362	18.1274	16.4357	10.2399	16.2543	9.8411		16.4149	15.2238	16.0733	17.199	15.4436	16.7123	16.0716	12.1816	18.3505	13.4164
15.9281	19.0989	21.2542	13.5796	13.5769	17.6836	21.6655	12.8516	8.8513	11.4261		16.5113	17.1236	18.7289	25.8167	18.8814	18.2321	17.3872	11.7805	18.5937	12.5589
12.4827	19.7847	14.5554	14.9929	13.6547	15.7278	9.3977	6.7493	12.7445	10.5854		12.8395	20.2083	19.2829	18.6072	13.0267	15.5198	16.4772	10.5799	15.2473	13.9418
12.0421	13.9667	19.7279	14.0548	11.0194	12.9515	7.3676	9.6528	6.7073	10.4743		13.119	16.7568	14.4581	17.8297	13.7533	17.3858	17.0991	14.7029	16.8757	10.243
13.7105	4.3203	14.9857	13.1349	16.4216	14.5802	14.8175	16.8999	18.458	12.394		7.7067	19.7918	15.1251	16.8933	13.9536	21.965	18.48	15.2139	20.3454	14.6271
9.9776	17.2899	23.0296	10.5127	8.9774	15.8194	12.2517	9.0918	8.2925	11.395		12.4116	19.1312	11.752	18.4387	14.92	19.8248	17.6331	9.916	18.3149	13.6537
10.6904	13.5854	21.8244	14.5436	9.9677	14.5339	10.8121	9.1448	4.2383	11.0468		13.9689	19.081	16.1942	11.7703	17.6826	19.7967	9.0056	13.8908	22.1423	11.7985
15.3602	12.6826	14.276	17.9328	16.0519	14.9251	14.7386	14.0473	8.9505	7.8327		18.021	18.3507	15.9497	22.2105	18.0731	16.8101	15.9193	17.252	14.3237	12.4531
9.7463	14.0098	19.9441	13.7548	16.3654	21.6725	12.4002	9.6949	14.3783	9.7439		12.5072	17.5125	16.4531	18.5669	19.0889	16.3742	16.3059	13.2124	15.0385	15.1125
12.7572	18.3923	21.4612	15.7023	12.0226	16.6755	14.7975	9.2461	18.1563	8.8499		14.496	17.4882	17.1537	13.7708	18.5539	21.8301	19.4194	11.3045	13.7124	11.0179
11.3499	17.5232	14.0691	16.7651	11.565	17.1165	9.0214	4.3854	14.3833	9.5339		13.3292	21.1594	19.4687	19.508	14.9161	13.2021	18.1002	12.6635	10.7917	15.603
6.8975	15.285	13.6625	16.5068	12.1195	20.3727	15.4626	11.2202	14.362	13.8629		12.7272	15.9658	12.6655	15.3483	10.6987	21.1379	17.4315	12.7246	13.5565	11.2668
11.082	13.7962	18.302	16.8474	10.0764	19.6444	17.4022	13.2237	18.6771	10.4772		8.4415	17.8468	16.2803	19.688	15.0951	25.1523	18.1177	15.553	14.6592	9.5735
10.3706	13.6571	16.2357	14.2601	13.4992	13.7079	9.7611	13.6571	18.146	8.1005		13.6649	15.3712	14.9912	19.1474	16.7555	21.8699	15.8919	13.1328	18.8859	10.8691
16.7298	15.4223	11.9806	12.3047	10.6305	19.4829	5.802	13.4592	14.2653	12.1327		12.8388	15.188	17.2806	21.578	20.6654	19.2834	16.0588	10.2178	16.9701	12.7758
10.63	15.6362	14.3002	16.5319	11.3826	12.3288	11.1882	11.1726	16.2498	13.8308		18.0152	17.7986	13.9773	15.5651	17.4164	19.6058	18.7909	12.5915	18.6872	11.3891
9.9148	10.5353	18.1305	16.1971	7.591	16.0791	14.6743	12.0309	17.8778	8.074		14.6279	12.2291	19.729	20.8156	16.199	21.011	21.0085	16.2168	10.7729	9.1264
12.8754	14.9212	13.6764	14.4468	9.2172	18.385	13.423	12.4413	12.9449	14.0139		14.1225	17.9379	11.9293	16.2775	18.5783	18.8112	12.9867	16.3697	17.6144	14.9936
14.6199	10.3377	14.2453	14.2302	11.4544	21.1649	9.4984	8.1576	13.0322	9.9073		15.1944	16.3799	17.825	14.7943	15.8976	18.6923	15.0263	15.6286	20.9324	14.9562
10.241	15.4264	18.4097	17.5181	8.9861	10.2071	4.5622	9.0683	12.1465	11.5425		18.5006	18.9928	15.2975	19.2059	14.902	19.6945	15.217	12.4686	15.6085	9.5962
12.5581	13.3898	9.8526	16.1065	12.2957	24.2093	15.6116	12.8313	11.3437	11.8875		12.4875	20.3462	13.0785	20.7688	19.5318	14.5504	17.2485	10.8266	10.3902	8.732
18.3142	8.849	20.7802	13.4218	14.4058	20.4377	9.766	10.4125	16.5269	11.4426		14.1119	20.7188	19.2028	19.5764	18.3386	13.691	12.7558	15.9807	13.1816	13.8188
13.7137	17.0427	13.723	13.893	15.5468	20.0047	12.4897	11.1993	10.0264	11.871		18.7334	19.7416	12.7251	17.7241	15.2289	17.208	18.5788	13.7292	14.6222	11.6261
9.983	14.0493	17.2722	17.363	14.5	15.2784	14.0386	16.1678	14.6325	13.2217		14.5735	18.0632	12.4028	16.8935	9.046	14.8819	19.6383	15.1709	12.9236	10.989
7.9856	15.3441	18.0266	14.0091	7.2843	23.9016	7.3294	18.3344	13.8196	10.0302		17.6158	15.1504	14.1565	16.9033	18.0673	15.4465	10.8922	14.6528	16.6828	12.3482
16.3956	15.9563	16.4912	15.4353	12.3971	15.4351	16.6717	11.6008	10.8414	9.7621		16.967	13.3248	15.6642	21.8046	15.5303	19.3791	11.2576	18.8961	21.768	10.5541
12.3314	15.2236	15.5954	18.127	16.693	19.2488	9.3835	9.1438	10.0808	14.4717		16.3333	15.8965	14.4287	17.7212	16.13	20.6365	14.5529	17.7284	19.9389	13.0742
14.422	12.9914	11.5204	12.4111	9.6696	17.4569	14.4107	7.6757	4.8656	11.2218		15.2887	15.3171	16.3986	21.2336	16.1898	18.6926	15.264	13.7595	12.4044	11.2661
13.5387	12.5943	18.4038	15.869	6.8648	17.9325	14.1945	10.4086	10.8213	10.1414		15.3288	15.6826	12.6952	18.5639	16.058	20.4263	17.6307	13.9318	10.5627	10.7788
11.9455	19.5224	14.6095	12.9243	11.1805	14.6637	15.5712	13.735	9.4234	9.6067		12.8752	18.276	19.2231	20.0612	17.4549	21.3211	15.4793	17.6349	15.4615	7.7486
16.1845	10.2561	20.093	15.5184	11.0089	14.6192	5.4893	17.0676	12.8437	13.2457		13.9046	20.5376	17.673	17.7839	15.6892	17.3856	10.9985	12.2654	10.6538	12.1818
12.0017	12.0297	14.5146	15.8773	13.2816	18.6677	8.1176	7.8439	12.8438	11.5035		12.6034	19.553	15.8711	15.563	15.9289	16.2393	17.9612	17.0091	13.1144	14.8172
17.1544	17.264	19.6018	13.6873	10.045	12.2749	16.1353	9.9628	7.0281	9.0542		13.797	20.3105	16.0325	8.3356	17.3313	22.1062	21.2535	12.913	17.8242	11.2529
10.3582	13.1729	13.9829	14.0001	14.6572	21.1396	9.4173	9.817	10.8373	10.103		17.921	16.3859	16.4572	19.8965	17.6998	22.7096	19.6274	11.7973	18.294	15.5471
15.3909	12.0879	16.2146	14.1142	16.0516	13.7115	9.3102	12.5926	17.1222	10.5687		16.6543	20.3185	12.0958	17.599	11.7216	19.0912	15.9338	14.8065	14.4182	8.1591
8.227	16.0453	17.6632	15.1781	8.3532	17.695	12.8461	12.5519	9.6329	11.9871		16.6168	19.5007	11.7117	15.196	16.8205	13.9938	18.7275	12.8374	24.2232	14.928
11.5122	15.2912	15.0005	12.552	7.7714	11.8888	12.0205	8.5898	21.5183	10.4409		13.9778	17.015	21.5556	17.2118	17.367	19.9552	19.5522	12.0603	16.6581	7.5579
13.6586	16.4071	16.7856	16.9842	18.3199	14.5241	11.9284	5.8514	9.6744	9.3409		14.8705	18.924	20.2749	23.0366	16.4573	16.0707	10.08	16.903	16.6719	13.1179
8.6198	14.6759	21.8237	10.9936	12.5986	15.1171	10.5668	8.2706	14.4255	12.7065		15.285	16.0805	17.821	17.487	13.1226	18.3955	18.5652	16.9224	11.7256	11.9165
8.9557	13.7331	22.6788	13.5865	15.4488	15.5235	12.0593	14.8408	15.6113	11.8934		11.8713	17.5792	14.9485	16.9811	14.3005	20.4422	9.9648	11.8841	20.5938	11.7954
14.1347	13.3003	14.7732	19.174	8.4891	21.5133	12.3652	6.8724	5.2795	11.3981		13.4187	19.3232	18.5351	19.3211	15.6575	19.3418	12.9057	13.8447	16.4767	11.5012
10.6127	11.4476	20.0507	16.0209	14.3342	7.106	13.1324	7.8034	5.9847	12.2566		16.0803	18.1389	21.5651	12.2685	11.8987	20.7623	15.1344	15.863	13.2778	8.0993
17.9922	16.4918	13.3501	15.4922	12.591	17.2184	9.781	13.0172	16.2266	12.9173		15.5663	21.9209	16.9708	24.4766	15.2193	22.6228	11.1459	16.1441	16.1368	12.064
10.2537	13.3016	11.3095	20.4298	11.6458	14.746	12.074	7.8416	8.6271	10.6098		16.7611	17.5405	11.2177	14.8516	13.6539	18.844	18.8887	14.1536	16.0888	14.4437
15.7889	7.7129	16.6776	14.5441	19.6004	12.6274	9.0254	13.9885	10.7931	10.482		14.8518	19.2044	18.8287	21.6127	16.2285	14.7513	17.9231	13.5655	20.1173	14.0833
15.5428	13.2862	21.8242	16.6343	14.4969	17.0052	13.5011	10.7338	12.7209	11.4048		12.7128	18.6272	17.1411	15.5284	15.8674	23.704	18.3328	16.1781	16.9846	13.8855
11.9138	8.3634	14.6538	14.5452	6.5137	16.3124	12.5338	13.3286	12.4831	12.6509		15.398	16.2916	15.4167	17.0951	15.2401	23.771	16.4857	13.3781	16.9702	11.4808
10.5874	11.6792	16.3358	14.143	7.0545	19.1503	4.6072	17.5966	16.365	9.9427		12.1979	21.1263	15.1209	16.3519	18.393	18.9756	16.7691	14.5358	16.9933	12.5991
12.0445	9.89	13.8291	15.724	8.0926	13.4696	15.1585	12.9495	12.6667	11.5604		10.818	18.3455	14.1291	24.1511	15.8544	18.6076	17.748	13.5023	17.6171	14.2832
12.2191	17.2861	22.9008	13.9121	10.5843	19.8523	9.0303	12.6799	9.7205	11.2953		13.2232	15.7242	21.5218	19.756	15.6957	14.2009	11.2563	15.5954	16.9416	10.6181
14.1443	10.2462	24.3147	15.6113	10.6113	14.2664	15.4454	12.3836	15.8478	9.8615		11.6715	17.0926	15.0951	10.4013	9.0347	18.9184	16.493	15.3941	16.1845	12.1229
11.3774	11.8	19.3402	14.4695	10.9926	12.85	12.2519	7.7265	10.9879	8.798		16.2768	17.5942	15.3233	19.4694	18.4558	24.2874	13.0304	17.6843	14.9625	11.6601
11.4613	10.6743	17.1488	17.1329	16.2625	15.667	14.9779	10.5657	12.5147	12.4792		12.4728	15.5249	16.5668	15.5151	15.493	18.8857	19.38	18.4979	12.1666	12.4624
12.2186	14.9548	13.6395	13.8039	10.843	14.3482	6.8931	10.652	16.7164	9.7778		12.6381	17.1489	13.9656	21.6706	15.1463	15.2892	17.2593	13.1439	14.3078	10.4181
12.2406	16.4326	16.0738	13.3978	9.7819	17.2491	12.1018	18.4449	8.4679	11.8387		13.2176	19.5945	16.8472	22.7342	14.1498	20.038	12.9881	14.0906	12.8448	10.6019
14.3212	14.3534	15.9659	16.2132	9.5344	10.565	10.4884	17.4142	17.4074	8.4156		11.9224	20.5284	15.4028	13.4958	15.4617	20.9922	19.2327	15.7302	17.5902	10.9036
12.6702	15.7743	16.2962	14.8579	7.8494	16.526	14.422	7.6295	17.4969	12.3711		16.2217	16.2615	15.8214	17.4821	12.0714	21.612	14.5039	17.942	16.2231	14.0991
14.9892	16.4744	19.2499	13.5159	10.5423	22.2843	12.1425	11.2148	9.6711	9.5705		12.3666	16.8869	15.9102	13.5258	20.2211	22.1477	17.3083	17.15	12.686	11.8353
15.2896	15.6078	17.804	19.6537	9.4219	18.1181	15.1584	8.7946	12.0802	11.6676		15.2142	17.2822	13.5878	13.7389	21.1453	23.0526	15.8632	18.6835	12.4056	11.9968
14.0194	10.5885	19.2876	13.7264	7.0592	13.3159	9.0025	7.4266	13.9363	7.7336		12.1369	15.7828	19.1636	18.8141	19.5239	22.8218	10.897	14.0345	15.4087	13.7845
13.1578	11.9832	15.8347	14.2343	9.1834	13.9952	10.171	13.7033	8.2162	13.318		9.8542	18.4729	15.9422	19.2075	16.5533	19.9894	15.8236	12.4349	18.8985	11.6949
16.0978	16.6403	12.7359	16.1109	10.9076	20.2425	12.1413	10.19	15.4886	8.5899		14.3055	21.1497	14.0158	18.3885	15.9634	23.3139	17.5429	15.7718	15.2378	12.7679
14.4068	16.7997	12.5517	15.43	14.7839	15.2923	10.8529	11.496	17.4407	7.565		11.3358	19.1463	14.1657	16.9592	16.0377	19.3922	15.5083	18.42	18.3519	13.891
8.6549	13.7812	14.3395	16.7162	10.0639	8.6443	10.5939	15.1247	19.2451	8.0415		14.2254	16.0318	15.5414	16.6822	15.2764	22.9393	15.0751	15.5099	14.5153	15.9573
16.1202	7.3598	14.8005	15.6047	15.5914	16.3517	15.9367	9.6774	9.3935	11.4411		15.4865	14.6945	17.3906	19.7768	15.7288	28.3908	11.8276	13.8885	14.8214	11.2521
13.646	16.0019	16.7644	14.8766	12.9649	12.4333	9.9447	12.3063	20.1901	10.8468		12.9823	17.4304	19.1115	18.4748	17.3506	19.0319	15.8968	12.5602	18.4847	9.1647
9.4901	15.3338	15.679	12.9084	12.3991	16.7902	14.1021	12.4386	8.59	8.0806		10.9857	22.4011	14.2827	15.026	16.5992	21.67	18.7285	13.2579	21.5946	13.4862
6.8141	12.8513	10.5505	16.1741	7.8539	19.2662	9.4487	8.3186	14.1377	13.0214		14.1035	18.7232	16.7049	18.9146	11.3241	20.7396	14.0113	14.0935	14.7428	10.347
12.9215	10.9937	16.1247	16.2085	16.5823	12.0778	15.0695	8.1198	14.8258	9.2159		19.4476	16.7258	14.7671	17.874	19.4432	20.498	12.2765	12.6803	20.5562	11.8115
9.5826	10.9213	13.307	14.3758	8.1981	22.342	11.6699	10.9387	11.867	10.6382		15.3924	17.3842	16.6247	7.7682	16.7344	23.5145	22.0698	13.4121	16.022	10.1072
12.9656	10.5913	14.9892	16.8716	11.8978	16.4998	21.2679	11.1334	5.8673	9.408		16.4237	16.8101	20.3723	17.1537	21.8393	18.6184	24.2535	12.7568	15.7395	13.3084
15.6369	17.1411	19.3454	17.4349	9.4091	12.3878	9.1181	11.5282	16.4659	11.1467		12.9818	19.7351	16.5007	12.0356	13.7903	19.3104	16.423	17.4382	15.7868	13.1208
10.9716	14.8567	15.711	13.6907	11.6168	16.1193	12.0999	10.2304	10.6257	8.8904		15.1938	16.054	20.5339	16.8842	15.2537	23.2829	19.837	15.9123	16.2516	12.0639
11.407	11.5508	15.7492	16.711	10.2332	18.4317	13.4116	13.0386	8.384	12.5428		14.1804	14.5203	17.1799	14.1306	14.09	15.9021	15.7982	13.1737	16.9991	7.6213
9.3185	18.1579	15.7162	20.6131	14.0014	20.1393	12.0708	9.2778	10.8996	12.5633		11.7283	14.9229	11.153	17.1663	16.639	21.647	16.5757	16.6486	17.8298	12.868
14.6558	11.9986	13.752	14.9852	12.5532	10.1714	13.0049	13.4791	9.9375	11.5586		14.2547	15.0167	14.1742	14.4415	20.6095	22.6518	18.3445	11.3039	14.8073	15.0543
12.2492	18.2441	12.3827	16.608	13.5284	12.8746	9.7757	11.6063	10.7135	13.1498		14.8023	15.1808	18.028	18.5256	17.5234	17.9764	15.3862	16.6759	13.4597	14.4143
14.5779	15.1017	15.0787	13.5179	16.3577	17.566	10.2508	11.1602	10.8637	10.0677		12.3542	13.3504	14.6025	21.063	14.5422	19.2955	21.1961	17.5532	16.1985	12.3217
14.2405	16.7705	15.413	14.4996	10.0961	15.9678	11.5469	10.7364	12.3448	11.0114		12.4688	15.991	16.4322	11.0965	14.0741	20.013	17.2975	18.7388	16.7609	10.3805
10.2518	14.6201	13.0685	16.7824	8.172	17.4693	12.503	8.3801	20.1569	13.4876		11.4197	14.9027	16.6719	14.4844	17.154	24.5089	16.4315	15.7343	15.3557	10.4794
13.6424	9.9333	16.3247	16.3289	10.7816	21.2133	2.363	11.7604	11.9774	8.3926		13.9657	18.2449	12.9883	18.6026	16.158	19.6101	17.3977	12.5133	14.4999	15.4867
8.8344	12.75	16.5724	11.7279	8.5499	17.0597	20.4043	13.8279	7.0253	10.5044		17.3464	19.263	11.8234	18.9816	12.6249	14.8362	11.2652	16.5942	13.3968	10.2825
14.3403	12.6861	11.4462	17.1542	14.9419	13.2215	13.1268	8.2552	20.747	11.3501		12.3839	19.7107	17.0421	13.2893	15.3595	16.7916	18.3339	12.215	17.2173	11.2809
11.5288	15.1362	16.9923	17.1516	9.8551	8.8612	7.7242	9.0751	14.0447	11.0352		13.4655	16.5049	11.0277	24.7452	16.7593	19.1707	19.5438	18.1362	10.6538	14.0822
18.611	8.2164	19.3982	12.7436	13.3348	13.43	9.644	9.1029	15.5598	10.8087		15.8677	16.8835	13.9257	22.1031	18.0723	18.6502	20.8341	13.6045	17.0642	7.7882
12.4148	20.7736	14.3117	16.629	13.6391	16.4819	13.5769	10.0632	10.8888	11.8934		16.1259	15.1025	13.5548	15.0647	17.1145	25.1921	15.6228	12.4818	15.4984	12.6403
12.3754	16.4155	11.9065	13.7558	12.964	13.242	10.2243	14.4518	11.0539	12.9873		13.9248	18.1588	14.508	15.2001	13.8989	23.2947	17.8739	11.0833	18.5861	11.039
10.8162	17.6076	20.2163	14.6933	15.9757	10.9281	12.5786	15.4555	16.9999	12.3553		11.7378	16.7434	15.8994	23.0623	15.0935	16.9028	14.9125	13.1494	16.0269	12.3806
15.3268	10.6433	14.6296	15.2925	10.3082	18.2695	13.5436	13.314	8.021	11.2904		16.4243	15.1348	16.4678	14.7868	14.6001	19.4572	15.7942	15.9183	10.1718	11.2464
8.863	13.9766	12.9765	17.5977	11.3593	12.2795	11.4906	7.406	8.0766	10.9528		14.7777	19.7654	14.2137	18.9699	16.5545	19.5139	10.5377	15.2083	14.3834	12.4267
11.7655	19.7706	14.8691	16.4423	11.2752	19.4766	7.1147	11.0182	9.1082	11.8987		14.513	18.927	14.5975	20.4797	15.3149	10.8937	15.5803	19.4182	14.553	14.0634
12.7991	12.4374	16.41	12.0877	19.0103	18.0014	12.0055	11.7585	13.9043	9.372		15.0337	18.7437	14.9002	18.6713	13.377	16.6527	20.1632	13.3211	17.1512	10.5907
11.9344	12.9278	19.0931	15.4279	10.3996	17.0791	9.2939	12.436	12.9721	12.1325		12.7812	16.3882	14.5936	18.7866	17.6795	17.7392	11.4812	11.8745	14.6239	17.3959
9.272	24.1272	13.9404	10.4294	7.7955	16.968	8.3156	14.8619	13.7368	10.2167		16.0075	22.1057	12.6124	15.677	19.195	20.728	18.9019	14.2939	16.2566	13.8866
17.9407	10.4075	8.5129	11.1938	11.4664	16.4171	9.3033	12.3477	17.2382	12.1242		16.486	16.3756	16.3921	15.1282	17.9111	21.337	20.3484	12.8393	14.8165	12.5696
10.9575	17.472	18.3664	13.2638	15.1899	8.4464	11.6722	11.7352	13.2518	10.7064		14.0678	15.2821	15.2101	18.2788	17.9148	17.5644	17.1823	13.7882	16.5332	11.6861
12.5943	12.2167	18.2406	15.9414	8.2301	17.5842	6.926	8.4756	15.1409	10.9201		12.7358	12.7997	15.8732	17.5297	15.4422	22.0594	16.1707	13.9531	16.8289	15.0145
8.314	10.3402	16.9372	13.1196	12.7216	19.4912	7.0662	11.8328	9.7271	10.2646		13.9789	13.4517	14.6928	14.1046	17.356	18.6845	14.9578	19.215	13.9979	15.1453
13.5254	14.5119	11.0902	15.8716	0.7452	13.4737	8.6657	8.5217	14.7226	11.421		13.1216	15.6011	15.6125	15.0949	14.4504	22.6333	13.4552	11.6655	12.0702	14.7361
11.2953	15.2012	13.7491	13.9999	11.8106	16.139	13.8336	7.8819	15.1804	11.2215		10.9659	19.1238	16.1096	19.4118	19.9754	11.9426	12.4584	11.3261	9.24	10.6962
14.4887	10.0005	20.075	16.3026	10.4993	19.4924	8.1154	10.1749	15.3118	11.4174		15.0337	22.2175	18.5644	15.5139	18.2537	15.438	16.505	17.0876	18.627	11.821
12.6976	10.7165	16.0507	18.6797	8.0486	17.5989	13.1767	6.787	14.8398	10.0364		17.374	16.0302	15.4855	13.1881	14.4996	19.1673	12.6001	12.7605	15.6915	15.0907
12.2925	18.1128	15.9505	14.2599	13.5629	12.8258	14.0554	12.7685	12.4039	12.3676		17.9614	19.9138	15.4551	23.7329	13.6343	16.2873	15.5448	11.6749	20.6613	12.1274
13.9245	13.0475	14.9304	15.6853	11.2423	13.9453	14.3729	12.1885	7.2095	12.1026		15.2584	16.3185	18.4277	14.1895	14.0885	19.1214	18.8761	14.3787	11.1529	11.2524
11.4569	12.6442	12.9741	18.899	15.221	17.4499	10.9102	10.0191	15.7248	7.3837		16.0551	17.6419	16.3601	15.3095	14.8074	17.3579	17.6188	12.9528	15.7566	13.1809
14.347	9.9521	15.6054	13.3118	13.2074	15.1961	11.7393	8.302	14.5095	10.841		13.0435	13.3482	13.2948	13.4303	16.5409	18.832	15.4469	10.3699	16.1715	12.3304
14.8265	11.5559	17.3777	11.59	12.1342	15.9048	17.4976	12.2297	17.8158	9.9734		17.2807	15.7492	14.8963	22.5349	15.8176	23.045	15.5234	12.2923	12.3591	9.2974
15.4733	17.7618	14.359	15.8727	16.1683	16.1958	15.1394	13.9534	14.4299	11.4877		16.9382	17.8644	22.3325	23.0161	14.0479	16.4881	10.6847	15.5872	18.2229	11.9047
13.9138	16.7896	17.1557	15.0471	10.437	17.0571	14.1426	7.7495	21.0112	11.6886		15.6108	18.09	18.3049	17.6615	17.098	15.6518	13.342	12.4788	17.7771	14.7355
9.0249	20.5494	16.8069	13.1394	10.4164	12.1002	10.6764	14.014	9.5908	12.4963		15.6464	14.838	20.2074	12.9179	20.4992	22.9098	13.0307	11.4841	13.7533	11.6884
8.7919	19.1255	17.9441	12.6893	12.9963	13.8035	12.9246	5.0174	13.4325	9.618		15.7143	19.8651	16.1873	17.0266	16.5129	21.3732	18.4626	9.7023	11.8142	10.3518
15.5151	20.5137	16.1377	15.6856	13.25	14.2993	17.4746	14.6434	8.2391	10.2256		11.774	16.8938	18.3494	23.0741	17.0692	17.6279	17.0652	15.5199	15.6441	13.0861
13.6008	11.6569	18.1569	15.5654	10.7141	14.3405	15.2729	8.9617	11.3079	9.5482		13.8407	20.0514	14.5821	17.6743	16.5684	25.3453	16.6369	13.745	17.4218	13.4546
12.7291	14.7598	12.9575	16.4178	8.6813	13.2767	15.2898	14.5939	15.7428	9.6867		16.2522	17.269	16.3463	21.962	17.8476	19.3503	14.9632	16.64	18.6141	10.5244
9.9538	10.2238	17.1984	15.1175	14.0313	13.0563	9.6777	11.9283	11.9883	10.7371		10.7634	18.9901	17.6808	16.7267	15.178	19.4376	19.7751	15.7211	16.7386	14.9788
16.5107	11.5759	8.9002	12.4478	13.4164	17.5896	9.5985	10.1807	10.8531	9.4473		12.2986	16.0477	19.6385	20.2353	15.3567	17.293	18.7651	17.5808	12.0312	12.286
19.3375	19.1144	16.9084	17.142	7.9954	17.5533	9.0013	12.4334	18.3938	11.224		13.8493	20.6139	18.9269	18.3279	16.9162	19.9589	17.0145	10.955	18.5952	15.5967
11.3452	7.7457	16.2155	12.5692	10.4679	16.2075	11.6128	12.6638	14.6765	10.6411		14.9437	15.7878	11.6311	15.2264	16.9355	20.1553	15.2512	15.3112	11.1144	11.2167
12.4744	15.7191	9.0757	15.1109	10.6403	14.3312	11.2925	8.5848	12.0883	10.9234		14.6853	16.4996	19.601	23.3677	13.05	16.3044	17.4422	17.6252	17.6838	14.7305
11.1459	19.2314	15.3021	16.6518	13.4307	17.1692	11.9099	7.8475	21.7427	9.4637		18.8057	17.4619	17.5685	17.6867	17.0027	20.3248	16.0452	14.9269	14.2804	11.2706
12.1172	18.9716	12.7419	18.0608	12.1143	14.2055	10.737	18.2503	11.7547	11.3605		13.9739	19.557	20.0297	13.3211	20.7943	20.2155	13.9443	14.7143	15.6742	10.2884
6.2415	12.1142	17.8255	14.9305	19.0551	12.0734	11.6345	11.1382	15.2479	11.7513		13.9303	15.8712	13.6094	17.9736	18.246	19.8366	17.6593	19.0351	19.3139	4.8416
11.8779	13.0814	17.6696	16.6482	12.7868	16.736	11.4032	9.0469	12.1544	13.5359		18.196	18.309	15.7787	18.0808	16.7664	17.7306	17.8182	14.8096	23.3339	11.9663
14.4619	12.0527	13.5751	16.6996	13.7362	20.4419	10.9456	8.6966	14.6484	11.8586		15.0106	18.3414	13.3744	9.4311	18.5796	19.3135	12.7206	11.304	18.3576	13.9771
12.6231	12.822	15.341	13.6632	12.9487	14.9175	15.3686	10.6093	16.0217	11.0153		12.5722	20.2262	15.8686	17.687	19.7517	23.3536	12.7832	14.039	20.5121	12.585
13.1749	14.836	17.1458	14.2496	9.861	12.7804	15.2496	8.8897	11.7475	12.4589		16.3758	15.4521	15.8548	19.3006	13.8438	16.8065	15.9802	18.6238	17.5755	10.0738
12.414	9.7917	17.8964	12.5532	11.3967	21.8065	10.9426	9.5857	10.7806	12.9444		12.7976	15.2899	13.5506	10.2123	12.3501	22.9359	18.3511	18.3047	13.1736	10.708
13.7421	16.322	17.3909	16.7936	17.2553	15.8071	10.6757	14.1838	19.0555	9.2012		15.7418	19.0393	17.1924	21.3738	18.5399	14.7839	18.5207	18.1924	15.5079	14.4576
7.0351	12.3176	19.0826	19.1631	9.7322	13.5941	13.1853	15.9006	13.2798	8.9083		13.0033	16.2624	14.1525	13.5197	15.5246	13.9528	20.3386	12.1955	15.9112	11.2519
12.039	14.0268	12.1155	14.7271	10.5989	19.7486	13.6763	11.7295	9.4653	9.6598		9.5913	17.4355	11.7956	19.0751	14.4018	17.8867	16.8941	13.1401	20.2329	9.5729
11.8157	18.3985	24.7724	12.2008	8.7446	15.6668	10.0786	1.9443	13.2458	11.0656		14.5709	15.0715	12.9938	16.2305	17.8647	22.9528	19.3937	17.1936	13.5789	9.8672
15.3627	16.5339	10.0547	13.6037	10.3997	16.4268	17.1389	11.4197	9.4035	11.7543		14.5976	17.7731	13.666	18.9537	16.9899	16.8433	19.8285	11.6093	16.0265	13.7925
8.4761	16.9706	19.2724	16.6515	9.7994	16.5284	5.0653	11.4566	10.9715	10.1594		12.6495	15.6786	12.6226	20.4309	12.8069	25.142	12.479	20.8438	16.0064	13.9054
10.3462	17.5104	14.6038	15.8245	7.7868	18.7383	9.1197	17.3087	11.8233	10.399		15.5243	20.1209	16.6721	17.838	15.5093	14.6429	12.2381	14.2876	14.6533	15.9967
14.1605	16.2717	14.1744	14.0321	9.9621	17.1579	7.5768	9.3667	18.9278	11.9344		13.7924	17.2847	17.8328	18.1151	16.7272	12.734	18.1555	15.2322	12.8387	10.4603
15.2053	15.416	12.2955	14.6592	13.0399	16.6314	10.8517	10.028	14.0531	12.8392		13.4199	15.9541	17.5231	12.9247	16.3607	14.2809	17.2695	15.1855	13.0937	13.3079
12.4234	17.8772	19.4605	16.3952	12.0389	12.0503	14.5512	10.5106	14.459	12.0487		14.9146	14.8224	19.8592	20.5291	16.3383	24.2431	15.9777	12.9614	19.6662	9.1964
14.7132	11.9757	15.2351	13.3524	7.9383	19.3892	13.0433	10.534	17.7917	9.4737		13.2402	18.4326	17.7959	16.8596	16.935	17.3588	19.8726	14.0483	16.041	14.1474
10.2828	15.0734	16.2758	17.6558	8.0993	16.2513	14.2477	13.0767	12.1698	12.265		15.0408	15.9698	13.4372	11.7547	15.2994	18.6094	15.5315	11.4327	16.1179	10.0266
13.2258	10.5193	22.2511	12.3136	15.4065	17.5219	13.5096	10.9887	5.3401	11.1595		13.2798	17.2443	12.9402	16.1796	17.738	19.8533	12.2662	11.7649	20.4266	10.5442
15.1622	13.0955	20.4096	15.9821	6.7638	14.9253	8.5113	11.7852	9.8782	10.2418		11.386	18.6845	13.0308	16.6674	14.892	22.4153	17.5952	17.3631	16.1979	13.042
11.7865	10.1158	21.1735	16.2616	9.0445	17.9887	8.2187	12.3512	18.4257	14.257		8.1683	16.9713	18.1292	18.9012	15.4369	17.1886	16.5288	15.4174	14.3982	12.247
14.787	9.1836	12.3428	15.108	15.2827	15.3101	9.9934	8.9131	16.0038	9.7707		14.906	19.2002	16.9327	18.8344	17.084	19.4966	19.219	11.7873	16.7663	9.1111
13.6151	16.9299	11.4664	17.3115	12.9221	14.7787	9.3314	9.7372	12.7253	11.0812		14.529	18.8479	14.5523	13.0122	16.3274	21.6126	16.7571	19.518	15.1892	13.9119
13.0967	14.2384	22.0966	15.6981	6.9657	18.3766	15.9824	11.286	15.1698	10.8515		17.5904	15.705	18.1721	21.6356	15.0884	15.9381	16.3036	13.2518	12.3206	13.7365
14.6283	16.5452	16.4008	14.6692	10.3558	13.4001	5.8092	11.5388	11.7074	11.6133		16.798	15.3108	15.0859	22.357	17.3439	24.1634	12.0316	10.4516	16.1096	12.6769
12.2359	10.3782	14.7227	16.0632	11.3676	20.9738	12.3882	10.5993	8.936	8.3191		13.9551	17.6098	16.6996	15.3307	13.4436	24.6011	12.4051	10.2994	17.6356	9.764
11.0254	8.0627	16.6308	15.4641	14.4538	18.174	9.8708	16.1209	13.9198	11.3858		15.5471	14.6126	18.0489	20.3096	18.0454	21.2814	11.7683	13.0116	18.7101	15.3032
9.7947	12.1409	18.2657	16.6211	7.7553	18.3579	5.1936	12.557	15.6378	10.651		17.1364	20.9802	17.6445	20.2525	16.2335	24.4786	14.6913	16.9162	17.3811	10.403
17.1177	15.6637	18.8801	12.8899	11.164	8.3303	8.3786	10.8331	9.3884	12.739		15.3229	17.1289	14.3838	16.3164	13.8713	17.9715	17.7088	11.149	15.5699	8.5346
8.5774	16.0908	15.0145	16.3303	12.9498	14.8893	9.4624	12.64	8.1168	11.2418		19.5217	20.1302	15.0231	19.1595	16.9932	22.7621	16.4817	16.8813	15.2692	13.101
15.5989	19.2163	13.3983	18.7222	14.1481	14.4137	14.5751	15.4776	11.7206	11.1518		14.193	19.2117	16.3629	20.4395	17.739	18.255	16.137	11.6926	12.6979	14.5575
8.8059	16.8858	17.1069	16.6827	7.414	18.9337	11.687	11.2444	5.7446	11.0309		16.3787	18.7949	18.0683	19.2392	17.017	21.1544	12.7177	13.4312	12.6395	12.0091
10.1842	13.2331	17.5625	19.733	7.9365	16.5425	10.2602	12.6477	7.5786	9.9446		12.7601	19.2988	17.4273	14.9036	16.1712	16.9129	13.9039	12.2364	16.7871	10.4772
13.2724	13.9944	16.6054	13.2827	11.2916	18.63	13.1994	16.1414	13.9139	12.6539		14.0636	15.7348	14.5298	22.782	16.1602	18.8492	21.7364	11.5671	20.2309	15.3928
10.5231	17.2417	15.2478	14.4721	10.385	15.3091	0.931	15.9138	8.0412	12.9965		16.8781	16.1627	17.4506	17.9721	15.1194	16.8541	18.0778	9.4284	16.6662	13.198
16.0597	13.7363	16.3214	12.2808	12.8027	15.0233	17.2708	10.7952	10.0321	11.7945		14.4231	17.12	16.5003	8.0728	17.5518	17.2623	17.9861	15.8313	14.8965	11.119
10.483	17.6554	10.9592	15.403	12.5408	17.4541	11.5732	8.9408	10.1391	9.867		16.7181	16.1701	16.8701	18.3536	19.6011	14.5166	13.8194	15.6671	15.4133	14.6117
14.4142	18.9839	18.2954	17.3138	8.019	14.1937	7.9768	9.4874	2.4266	13.2911		10.8044	16.5623	14.1421	20.3569	16.2849	19.2181	19.7571	13.0109	17.8283	12.5348
13.3782	17.7277	18.9809	14.3903	10.3237	9.7433	14.0091	13.8434	8.2672	5.4067		16.7942	16.245	13.5747	17.4011	20.5438	16.8297	12.2059	14.8465	16.7427	11.8386
6.6263	18.6834	15.8007	16.0818	12.402	12.8602	14.2893	6.3248	12.1557	11.932		13.0535	23.6873	14.2925	14.8396	15.0388	14.671	16.2813	16.4725	16.0203	14.4079
9.0215	16.3463	14.8086	12.1713	7.1389	12.6296	12.1609	9.4963	9.4544	10.8557		12.6928	21.2037	16.2979	21.0789	16.4503	22.7825	15.1989	12.6767	21.4095	13.6492
15.3161	11.5471	18.149	15.5118	7.8542	17.9373	10.0328	15.9128	10.4018	9.0085		9.1859	15.2453	15.7533	19.0841	14.5609	20.012	15.6847	16.1351	8.6649	10.0349
8.9049	11.9459	20.9042	13.4562	14.4268	16.6577	14.5914	9.9065	14.1357	9.268		12.3365	18.9033	16.3859	21.5799	12.7526	15.7888	20.2654	16.3749	17.2048	11.5788
9.8495	11.3202	16.6265	11.6297	10.3192	16.7983	6.5548	11.4321	17.9144	10.3708		16.751	19.6839	13.0134	18.8523	13.7238	20.0288	13.319	14.1187	9.6174	13.6399
11.4153	17.376	15.396	12.504	6.7813	12.8471	11.8692	4.6689	17.0666	9.3551		17.0454	21.4989	16.9261	17.1082	18.8983	19.4202	10.3485	14.1188	9.9334	8.4814
13.2843	15.2231	18.5485	13.7701	10.3261	19.7613	11.5222	13.5182	11.5338	13.1012		10.9345	17.0987	13.9707	12.2432	15.1703	16.1656	14.0143	13.8297	15.216	8.8577
11.3732	17.8573	17.3197	16.7423	7.1187	16.6194	10.7625	10.5021	15.7995	13.5175		14.1795	17.907	14.9168	21.6717	16.6273	25.1514	14.6284	18.1607	16.4226	10.478
11.4364	11.0662	17.6555	13.7786	9.1598	15.4513	11.394	11.95	6.3387	8.1676		16.59	20.1343	14.1435	12.6108	12.8535	17.6135	22.0671	14.9654	14.6641	13.3285
11.6681	14.8401	17.3696	16.8159	8.9127	13.949	14.0604	6.0266	11.9141	10.1115		13.2851	17.7905	15.9706	16.9361	16.6029	19.9226	19.4668	15.907	16.8746	10.3911
16.1484	16.3539	11.8173	16.3112	11.2434	15.5388	11.238	12.7506	12.7834	9.1733		17.8248	15.1887	17.4583	16.5745	20.3259	17.9503	17.0884	15.0987	18.5919	14.5971
16.1771	12.3759	20.1961	13.1335	9.8015	12.7539	11.2385	6.364	4.7294	11.3139		18.615	16.7129	14.3968	18.9722	19.339	18.3012	19.9977	16.1519	17.033	15.0158
15.5602	21.0061	8.5085	16.1891	13.8145	17.2537	9.2147	7.4097	8.1609	9.3825		13.1144	16.848	16.4426	24.8087	15.5054	22.2533	17.2788	15.5352	16.809	10.4025
10.6033	11.8608	10.4216	17.2266	12.9101	14.8736	9.0389	13.4347	4.8556	10.6838		14.7357	15.9601	15.7311	18.5987	18.5313	18.1149	19.9416	13.525	13.0369	10.584
17.0246	15.0652	13.315	13.4973	15.4815	15.2151	6.5153	14.9265	17.3179	9.1434		15.9895	15.9872	16.6524	20.1497	16.6559	19.5059	14.2476	14.6096	19.6354	8.0716
10.2186	9.22	15.873	17.2697	15.1355	18.9201	6.7246	11.0189	17.7427	10.6971		16.9919	16.298	14.917	15.744	19.2277	18.9765	17.9573	15.4215	15.0919	13.1958
13.7391	13.6248	15.8203	14.2753	13.4455	16.9344	8.4403	13.4704	19.4302	8.3996		13.3694	19.0645	16.3304	20.4466	16.8418	19.2222	15.518	15.9419	12.8104	16.7966
13.5521	14.65	17.108	11.7043	16.0882	19.1388	7.7281	15.1418	11.7878	9.2173		12.9148	20.6466	18.7178	16.5109	17.5783	18.2502	15.5317	15.2041	16.2813	13.2858
11.1209	17.4897	18.7551	14.3822	9.2298	15.9882	8.9583	14.0969	13.407	11.3281		14.1825	17.6091	16.1394	23.2739	15.0165	17.1014	18.3025	20.523	14.4551	15.5643
16.6059	14.5753	20.3324	14.5888	14.8192	15.3463	9.5968	11.1167	17.6288	9.7422		16.0356	18.7085	17.9818	21.2502	15.2137	21.3153	19.7623	14.2419	15.74	11.4283
7.3846	14.9728	14.0407	18.9129	13.1777	13.127	11.6467	8.0408	13.6922	10.632		10.8673	16.7543	14.1025	16.2293	16.4326	22.5425	10.2623	12.1992	16.8009	13.0358
10.4287	9.8737	18.8514	15.1527	12.7013	16.3642	13.9164	11.991	21.3009	11.5511		16.556	20.4503	15.2561	19.5379	15.0674	18.9725	12.2793	16.6718	14.0503	11.0744
16.9679	17.3033	20.0359	13.4797	11.6428	12.6358	13.3672	15.8673	13.8725	12.6356		16.1628	19.6921	14.1388	23.2468	18.402	18.467	15.1067	12.9354	18.59	16.4731
14.0501	17.7208	18.8682	11.2873	12.8293	17.9897	10.4862	16.1027	18.4957	7.6825		15.9492	20.9836	15.9744	21.7007	16.6349	16.1999	22.6222	13.323	15.0025	12.3403
9.7614	11.9763	18.5199	17.9726	14.4165	13.2719	11.9374	12.0723	14.5365	11.906		14.8251	19.329	15.1032	18.5258	19.392	19.4049	14.2556	16.7344	20.2031	11.1411
10.1162	10.9603	20.0748	14.8077	15.1001	15.6911	13.99	12.0213	15.6909	7.3434		11.8086	16.2309	15.6231	20.4168	20.8065	19.4486	12.8202	11.0086	19.6261	10.0681
16.0077	11.5172	14.8387	14.5072	14.1189	15.0053	9.5269	13.3966	18.3193	10.5843		14.8057	16.8072	16.7343	13.9905	13.9848	21.2356	20.607	15.1163	14.3326	8.9306
15.8973	12.8994	14.0072	20.4508	18.1631	18.1055	13.5355	12.543	18.7363	12.0749		10.8282	18.1144	12.861	17.3366	19.808	14.2116	16.1132	13.492	14.6582	12.2971
13.8674	15.4532	14.311	15.7492	7.9618	16.4195	8.1483	12.3585	11.7206	11.0838		13.5248	18.2683	15.6591	18.2609	17.6254	21.1212	16.935	14.3266	10.1327	6.4607
14.4546	9.6718	15.9634	11.7205	8.5364	14.8032	13.7053	8.3768	17.4904	9.8493		17.9562	17.9982	14.5323	19.3852	13.3187	22.7542	13.7218	13.1631	13.7477	10.427
13.2732	10.9641	13.3045	16.3701	10.5238	15.2347	11.322	9.5224	13.3015	9.9485		15.9411	21.0233	14.0539	20.4343	16.2165	20.4382	20.1488	14.5173	16.1517	9.3235
10.2572	14.1841	20.81	19.3271	12.414	11.3461	13.9423	12.3543	12.2132	10.3437		13.4137	16.2636	15.8259	19.9279	19.0061	21.7516	12.1279	18.8183	11.9078	13.6547
13.1919	16.1663	20.111	14.4097	15.9002	19.8428	11.8842	14.6334	5.8721	9.4852		17.1015	15.3555	13.3768	20.5652	17.5485	17.3886	17.2364	15.6397	14.0632	10.3842
15.1042	13.6381	16.1239	12.7938	14.355	13.6783	8.4548	13.3135	16.4991	9.2517		15.6585	18.6712	15.4466	18.0951	19.6565	18.3655	18.3878	13.6831	15.7523	13.4282
15.2702	15.3832	12.1808	13.5475	14.7672	17.9205	9.535	17.1119	13.969	9.0778		11.971	17.3375	16.2285	20.4851	16.1252	21.7256	19.0547	18.2213	20.6762	12.9848
15.3606	7.624	17.7746	14.0224	16.3966	18.8785	10.6276	14.7488	16.4762	11.7951		14.7921	16.458	20.3357	16.3169	16.6021	19.1778	12.0909	16.4367	16.7198	11.5256
12.5561	14.9313	13.2539	18.7364	12.2258	17.3344	12.6426	10.8086	15.5884	10.4122		10.706	18.4899	19.0311	11.238	20.5915	13.2205	17.2902	11.0647	13.9982	12.7371
11.2352	15.2619	14.2767	14.3854	8.7468	16.6199	9.796	10.7698	11.8149	10.1819		11.8758	14.6784	20.0053	18.8185	15.7942	19.0414	15.3152	16.8018	19.7368	13.7858
11.0056	11.0157	16.5037	17.2305	13.7436	15.1632	6.0484	11.4792	9.6698	11.5135		17.5062	19.3061	15.0749	25.3618	14.9272	17.2732	15.0287	13.3596	16.6006	14.1696
17.7537	16.7429	12.8259	14.8027	13.3956	21.601	14.3847	10.4759	14.7723	12.3244		13.5356	18.9967	12.2956	16.8923	19.2812	21.6588	17.1597	18.1335	18.2696	10.2597
11.6805	13.4161	16.9612	17.2755	15.6525	12.6143	11.1914	6.5242	13.7794	10.414		16.5717	16.9865	19.6511	20.9504	18.3999	21.3613	13.9329	14.8588	16.1872	13.283
12.1661	16.8525	14.8902	10.7796	18.0556	14.4821	10.0635	17.9635	18.4878	11.9196		14.7152	12.1084	15.5253	17.7321	20.3929	21.1452	12.9443	15.0907	16.5874	13.1109
11.077	16.0429	10.2782	17.7969	12.7772	14.7246	9.5401	9.6212	14.2663	8.8855		17.6075	17.8801	18.5871	19.0798	12.4221	23.0793	17.0214	17.8203	12.1775	13.4647
11.7104	21.4848	16.3619	13.2903	13.2154	15.9912	15.5081	10.8317	15.1112	10.1158		17.9998	18.4884	18.5345	18.3139	17.7207	18.8354	16.8241	14.4089	14.1529	14.7598
10.9032	18.6021	17.167	15.1289	7.3397	20.1611	10.0954	10.9526	9.8977	7.6604		14.478	18.9121	17.3536	12.7479	17.1176	24.8818	16.3827	11.349	15.2375	14.2232
17.5686	9.9374	16.2543	15.6187	13.2781	12.0409	11.8574	12.6855	9.0385	11.1595		12.8051	18.5643	14.8513	18.7764	18.4391	18.495	16.6091	12.5183	17.4434	12.6167
14.627	21.0195	11.0188	14.8597	12.3498	20.7646	14.056	14.0702	14.1046	11.2946		10.9841	17.7155	14.1444	19.5109	15.5768	18.4124	17.6972	16.5764	13.9902	12.457
11.4422	16.5427	13.0908	13.0279	5.3904	17.171	6.1921	8.4125	13.3659	12.3058		15.9232	19.0171	18.531	19.9627	15.5624	18.3244	21.2149	8.4765	16.9092	19.0759
11.9473	11.7086	20.3109	13.1915	12.8412	12.9214	10.2812	12.1439	4.6458	11.4729		15.5482	17.4452	14.2918	21.0569	15.8897	15.5921	12.2601	15.1027	17.1419	11.9794
14.9785	14.5668	17.3329	16.8643	17.7536	20.4268	14.2715	10.4789	16.0594	5.6938		15.086	17.9994	17.697	15.3909	14.2133	17.48	15.8408	16.4668	13.7635	13.3803
11.3661	10.912	17.8807	13.9385	16.1388	17.5003	6.7174	9.2397	8.995	10.7891		14.4538	19.0943	16.926	18.4849	15.5807	15.3729	16.3531	11.7661	11.7516	10.5687
13.7187	11.143	16.3569	17.76	12.8655	15.3514	7.8427	12.2288	12.9865	11.7321		15.2908	19.5161	15.118	17.5857	17.5127	18.1398	12.7115	16.2265	20.3922	13.8768
15.7193	19.7467	15.9365	17.9569	11.1833	15.044	13.0473	13.4727	7.0769	11.36		13.3176	22.4199	14.0272	14.2091	17.66	22.9588	11.8803	15.8554	19.8912	13.4642
12.3865	15.3178	18.336	14.7407	10.7354	11.3878	11.8109	16.8917	13.0176	11.3877		18.3351	21.534	15.2732	14.4954	18.6889	24.2168	13.9626	19.674	14.8544	14.5663
16.1317	12.3405	11.659	15.0111	19.2613	14.506	13.6652	13.5586	9.8419	9.2502		11.123	16.1014	13.4876	13.3013	13.9138	20.578	15.3474	16.2058	18.4316	14.356
12.588	16.8619	15.1064	14.4864	9.3809	19.3927	7.4562	9.2472	12.9697	9.6424		15.007	15.9616	17.8967	24.0627	21.3586	17.7616	16.839	16.1168	16.416	10.3939
11.8749	20.7538	21.1502	19.3915	17.213	15.2667	10.7697	12.281	13.5439	11.8225		15.3132	19.048	12.167	18.7794	13.9628	16.2033	13.8653	13.5669	18.1399	14.2451
10.295	12.415	17.9526	15.8557	15.1834	16.1188	9.5064	9.2628	8.5239	10.8358		13.2041	19.0147	12.8561	22.6884	16.1472	22.5478	16.3573	12.6115	12.5498	11.9475
11.6091	15.8016	14.3489	14.1893	15.5707	13.9723	9.2918	11.9879	14.6973	12.8654		13.4929	18.0488	12.0075	17.3896	15.8612	18.9807	12.1489	14.771	15.7013	13.116
16.3109	14.5462	17.1104	14.4823	11.8057	15.2176	10.292	12.2345	13.0354	13.6749		13.3229	18.4807	14.7722	19.2162	16.0153	16.7	7.979	9.9125	20.9044	12.3851
10.9565	12.0793	20.4224	16.8336	13.0434	11.548	8.9932	11.1238	20.2594	8.7012		15.3694	17.6537	17.3333	19.8859	16.8579	21.7271	12.8238	15.1819	19.7518	13.7335
12.1752	7.406	19.3071	15.131	10.9042	11.9739	13.5572	9.2649	10.0265	10.5365		19.0975	17.2735	13.6108	20.4423	17.7382	27.2483	12.0533	12.7116	20.1065	6.3147
10.9784	19.3233	14.0448	16.397	10.0509	18.3833	11.8555	14.2888	12.1814	8.246		9.8384	19.4286	16.026	14.4879	19.6496	18.9662	13.8884	19.0649	16.9351	8.4065
11.7944	12.5604	14.9062	16.9451	10.1389	13.8489	6.214	9.6651	11.3233	11.8783		12.5553	15.696	16.7936	18.6075	15.0036	16.7623	15.1522	13.0633	19.6805	14.8845
14.8148	14.6203	11.7026	12.6337	16.084	15.4193	15.4104	7.9746	11.4406	11.8269		11.2548	19.0038	15.0927	13.4562	12.0957	21.8011	14.7441	12.6133	17.5927	14.7033
18.771	13.1942	14.8816	15.6711	12.0637	15.3262	9.2783	12.1791	18.33	8.9957		11.1468	18.4177	15.2374	15.2939	18.4279	17.3897	13.0495	13.8989	14.4218	14.3785
15.9105	10.7129	17.4866	14.5976	10.9419	16.8738	13.5824	12.9852	17.464	12.1091		15.2286	18.5072	11.9985	20.5667	16.8453	17.3515	20.1098	11.7322	22.4405	12.962
8.68	13.2154	15.6763	15.6773	11.1596	18.3849	9.4735	16.0889	13.024	10.1025		14.1588	18.4752	14.9995	22.3592	17.6045	16.6525	13.9685	14.3466	14.4862	14.0583
15.819	8.5646	12.8951	12.5995	5.843	13.1833	14.4411	10.1461	7.7506	10.9549		16.8919	19.6052	18.0938	18.2005	14.526	22.3731	15.7416	17.5552	12.2633	15.2175
15.4686	12.3024	10.3354	14.1759	10.6769	13.8504	13.3936	9.9153	14.7321	14.8124		11.2864	17.0715	15.6203	19.3901	19.4783	16.6927	18.9323	11.2142	16.186	13.9755
15.5828	9.834	14.0638	17.0633	10.8107	13.4652	10.9134	12.5252	10.2805	10.4162		14.4803	18.6101	13.9934	20.0838	17.5851	18.4524	17.2037	10.7997	11.7402	12.8383
14.1313	17.2493	8.9517	15.4481	16.4002	15.7383	11.5842	12.4781	13.1153	10.4925		17.4208	14.1227	15.3626	15.8806	18.4346	17.2346	18.509	15.1941	17.9925	9.8556
14.8607	8.5821	17.1383	15.1752	12.7196	14.4005	5.5238	14.6973	12.9819	10.7439		15.708	14.6464	17.7797	18.6825	20.5021	13.7466	16.3516	12.1941	14.8825	13.9057
13.3556	14.6253	16.3409	10.8772	13.5349	18.1577	16.9474	16.9155	18.2081	13.3995		11.4206	15.5467	14.9697	18.6107	15.9539	17.1713	16.4968	13.6665	13.1403	13.7247
6.3229	9.4772	13.4156	13.9098	10.9995	17.447	14.3796	12.5536	17.3493	11.0703		11.2433	17.4086	13.6498	17.5919	13.7276	22.9925	17.6222	11.0104	17.232	12.5185
11.941	13.9482	17.9822	15.3858	12.8973	15.0566	11.065	14.8622	8.8413	6.2221		9.6468	14.4885	18.4556	16.0028	17.2947	19.6092	15.1626	15.1047	15.4904	14.4793
15.3932	18.2559	17.4248	14.1497	5.8699	11.4493	14.3559	13.2539	5.4057	9.8335		11.9251	14.2634	14.6244	19.2262	14.1067	16.1819	17.345	21.4728	19.8207	15.6763
11.6266	15.426	16.5563	16.127	13.5514	14.1586	12.9963	12.8808	12.6734	10.4577		7.9771	21.9837	17.3772	20.4891	14.1621	17.6112	13.7139	17.2426	20.4544	11.653
8.6277	14.0391	18.3996	15.388	12.492	18.6487	15.3203	12.0395	8.3309	9.3076		11.83	18.7191	16.086	20.4011	13.2869	19.9678	19.2394	14.0495	14.541	15.9169
14.1407	13.6602	20.1254	14.2181	17.2241	16.6741	7.1504	14.0867	15.1367	8.5231		15.827	14.1799	17.0363	19.0349	14.9766	20.1446	17.1317	14.8096	12.6068	12.9212
10.066	17.2703	17.1365	14.3506	11.2822	15.9835	9.1591	12.1522	16.0756	9.5267		16.8162	18.6491	14.0365	20.979	13.5632	16.9999	18.197	12.7738	17.6979	12.109
12.4341	13.019	15.1555	18.1263	15.6876	15.2314	9.7112	12.654	10.8204	8.6963		15.2796	22.1083	17.9622	19.0915	21.8334	13.3082	13.2397	11.7862	16.1641	10.5548
12.4045	9.8983	16.5645	14.7332	10.5599	18.8506	10.5155	12.3886	17.894	12.3665		14.2071	23.4239	18.0742	18.6581	14.4902	18.6623	13.1537	12.2829	19.5819	8.7536
8.9258	10.0199	12.2568	14.7706	13.2451	13.1835	11.6201	8.5037	12.4975	12.2659		15.0226	19.9462	13.9603	12.2091	17.379	27.2683	13.8905	17.1765	19.2997	13.8159
12.7247	13.4701	13.3208	16.4682	16.4483	13.1619	8.7267	10.1341	19.9752	12.167		10.5303	17.6683	14.5965	21.8833	13.6809	23.7219	18.3587	15.936	15.4895	15.7011
13.5474	19.9438	15.6742	19.4936	14.9031	16.2155	11.5351	14.841	12.8998	12.4819		17.9108	20.4423	13.9542	14.5513	14.6311	19.0615	15.4915	12.1661	16.8327	14.5983
11.7528	13.6122	15.0849	18.5662	12.7705	18.5089	13.0989	8.8159	16.8019	11.71		14.69	18.057	16.5324	19.0733	11.9608	19.2954	16.0018	15.2781	8.7304	10.5968
11.6006	18.6216	13.1875	14.6566	11.5993	15.3758	11.905	14.9248	16.4074	10.3205		16.6706	20.5989	14.9043	23.4717	16.7405	15.8019	13.2137	15.9281	14.6964	13.9425
13.698	16.7212	13.6221	18.2973	6.6951	20.4693	13.2567	14.5167	17.5921	8.18		15.8332	21.0355	15.2297	13.5811	16.5339	20.9988	13.0644	14.7152	14.7878	16.403
15.0146	19.5139	12.8914	13.9063	11.1853	16.2836	11.0128	19.7096	14.9584	12.0432		14.5253	22.4779	16.5501	18.4213	16.9094	16.4063	13.6999	14.7515	13.6203	12.883
7.5786	12.182	13.6378	17.8568	15.2596	17.7111	11.8867	13.0015	12.4581	12.1996		12.274	17.8625	16.4041	19.7824	13.8524	25.36	19.4196	21.2485	11.8827	14.9053
13.7417	16.3104	13.7577	14.3671	13.6742	16.5986	9.953	9.4812	15.4804	12.1008		13.1148	16.2585	13.9575	18.14	15.1615	20.3086	22.0228	15.1105	19.5423	10.8992
14.605	12.1941	13.0688	13.9963	8.8352	15.6056	15.4187	14.4459	12.0349	9.6201		13.4432	16.3743	14.5773	22.3002	16.6347	22.9703	20.2733	7.583	21.2225	10.4209
10.7089	12.2633	14.9556	13.8616	13.3711	11.1854	11.935	18.355	20.2462	10.3913		11.7645	19.3052	17.4169	15.8672	19.5241	22.6875	20.3866	13.2998	19.9944	13.9468
12.5264	11.7196	19.9555	15.0912	16.1433	17.1367	9.6774	13.6698	11.1632	9.7041		14.126	21.1153	18.0201	22.3728	15.3483	19.2314	14.1071	15.2505	17.5183	15.1084
18.877	18.4664	16.1843	15.4437	5.9609	17.0205	9.3475	14.7376	9.2841	12.5265		15.6209	14.8562	14.4521	17.9494	14.3079	17.2877	18.3401	17.9822	13.7779	9.3368
13.9278	18.1108	16.8133	12.4709	8.967	19.1135	12.6975	10.5278	14.2895	10.225		12.7063	18.2496	16.621	12.3961	16.7514	22.6762	15.5693	12.3991	20.5493	13.8852
15.4944	9.7442	17.4025	13.0412	11.5869	13.2301	12.2077	10.697	8.2008	8.5817		15.214	17.1571	16.2607	19.3619	14.4209	18.5775	17.1987	11.2564	18.384	12.2579
11.0825	12.6408	12.8151	17.5442	10.0741	13.1329	8.4101	10.4794	17.6528	11.137		12.793	17.9849	12.6073	19.257	17.8638	28.1789	14.753	17.1208	17.7226	12.1462
10.1719	11.5786	20.7464	14.8537	12.7293	17.8789	17.6031	12.7151	9.4306	11.3582		18.484	18.4168	13.3374	12.686	16.731	15.6486	14.2483	14.3702	13.6756	12.7567
16.3626	13.1272	15.4475	12.0081	15.8456	15.8458	6.6293	11.6446	17.8706	14.2879		13.2357	15.2983	13.3832	19.8244	17.3323	18.6492	16.7993	14.2066	17.0038	14.1251
13.0379	11.3458	18.3844	14.3249	10.6974	18.0365	3.8699	15.7675	10.194	11.9347		17.6369	18.2879	16.3948	18.5114	12.8873	18.5489	13.4781	15.9086	13.6514	15.4401
14.7767	13.6285	20.5345	14.2971	12.57	11.7363	8.3527	7.2273	8.1855	11.9343		14.4447	18.5604	13.8048	15.5424	16.7946	23.9499	17.6086	15.2872	15.5765	13.7861
15.5946	17.8668	11.9538	14.8936	9.0727	12.9513	9.542	12.9186	15.2685	12.8582		15.3757	18.3053	17.3522	10.645	15.6134	22.0992	20.9148	16.0017	17.2682	11.8135
12.6055	16.8065	17.1586	16.6254	8.842	10.317	9.5073	7.9543	9.3518	9.8027		15.9578	18.0268	17.5104	17.5035	17.0377	16.0346	14.2716	15.1959	14.0311	14.0545
9.5648	17.4377	16.0306	14.3854	11.9237	17.1684	11.9022	12.5293	10.869	12.2317		17.0522	17.447	16.2498	19.1655	19.2212	17.617	17.6735	15.0259	13.4322	11.5423
12.1718	16.0502	18.5363	18.7249	20.9384	13.6806	7.5982	14.3959	9.4876	8.563		16.691	18.256	12.5641	21.6497	12.6798	22.0347	14.5387	17.482	17.4568	14.633
9.6699	14.8979	17.8613	16.1032	6.5742	12.4099	15.9346	10.922	9.3407	10.4477		11.9227	17.6088	12.5316	18.1793	12.1145	15.0403	10.1784	13.2364	14.7005	10.4242
13.9432	13.7016	22.5869	12.871	13.6474	12.9509	9.3562	8.6758	8.1253	11.8195		11.4284	17.0618	12.4493	18.0547	18.2201	18.089	12.4395	14.5629	18.6356	11.2702
8.9921	17.9222	15.3499	17.0429	10.5799	14.6783	11.225	8.7627	11.2414	8.3861		13.6508	16.2749	16.7922	21.0651	17.6534	17.2508	16.3761	18.4594	14.2875	13.2929
16.5544	15.7354	16.4085	16.7304	13.7504	19.0001	15.0827	7.062	17.9623	9.4123		12.7765	12.0884	18.2345	16.787	17.0963	15.4862	16.7877	14.6324	15.4707	10.3245
11.9963	20.7165	11.2518	15.6601	14.1709	23.9373	9.566	14.2414	15.2827	9.8403		11.7046	19.9526	16.8298	16.3825	14.8069	18.5417	15.31	15.1868	12.616	12.6722
10.9949	14.7768	18.9153	17.7987	8.1027	12.0846	10.7312	15.5752	16.0069	10.2958		14.957	19.5922	20.0414	12.7583	12.0631	17.5044	10.6685	15.1439	19.0721	11.0975
15.089	15.6502	13.0631	16.5067	10.5864	16.2887	8.08	11.0254	13.1403	11.8116		12.5591	14.9823	16.3117	23.6137	17.0619	17.4983	18.7267	19.4516	15.5277	14.6564
12.7473	16.5442	21.0992	15.2346	14.3168	9.3125	7.4944	9.9813	23.09	6.3129		14.0556	20.391	15.0263	24.0665	11.1602	17.6581	16.5485	16.1338	15.312	12.9068
13.8625	15.1393	12.3746	13.3039	10.7934	15.3836	9.7303	10.6161	10.5182	9.8811		18.5053	20.8032	13.7178	12.3462	15.9964	19.2901	19.8137	13.6093	13.7449	12.7669
8.8841	18.3289	13.0948	15.2308	15.7942	16.8398	12.8782	9.1085	18.104	12.5959		12.84	20.5337	16.8469	27.2114	18.2839	17.6496	17.1878	12.7211	14.8957	12.0086
12.0045	15.8582	19.1873	12.0848	12.1405	13.6617	11.1052	9.9546	14.5983	9.2403		16.1391	19.0552	14.9805	19.6407	19.629	19.1772	11.5434	10.7214	13.445	10.761
10.5553	14.9992	19.7698	11.73	9.9537	19.9647	11.3704	8.3376	12.5143	9.572		10.6285	22.2978	15.9651	21.4446	16.5993	17.2079	13.0998	19.6318	15.08	14.9661
11.0054	9.1784	18.8503	16.6788	12.0802	18.8041	6.932	8.3128	18.3269	8.9		13.527	17.7311	20.7608	16.5597	17.9195	20.4995	16.145	10.2494	14.6774	12.1802
10.5657	19.9414	12.923	17.8727	12.788	15.1699	15.5229	10.2229	9.0002	10.5261		13.6333	15.4511	16.4017	23.0852	14.854	20.1954	15.6674	10.7073	18.8319	9.788
8.2201	16.4685	18.3081	14.4305	12.881	17.7348	12.6168	12.4217	11.1001	13.6066		11.2223	12.0604	19.5076	15.8138	20.7207	13.2738	16.5503	15.1698	19.0506	12.9653
12.9736	14.4331	13.1669	12.8761	6.3335	14.7612	10.1806	8.3203	2.5735	9.366		11.43	18.1557	19.0217	20.2415	19.223	20.9479	15.5139	12.7758	18.3256	12.1958
18.8499	15.5678	13.7885	15.0621	12.38	22.2291	11.7788	17.1163	13.7424	10.8511		16.0271	17.383	19.0835	12.0377	13.5186	21.7473	23.125	15.8645	18.7375	12.3798
14.9	13.8246	13.3818	11.7361	14.4794	14.1316	12.6299	12.749	14.283	9.133		15.8345	16.158	15.321	19.5406	15.9368	14.0418	16.169	17.8166	14.7805	12.0663
10.8921	18.4925	16.5616	18.4927	13.9946	14.7975	10.2857	7.5664	18.802	8.8263		13.5419	17.5041	13.9932	17.8343	17.4159	18.8558	17.5393	16.6762	16.4149	10.94
8.8593	17.3657	21.1648	15.0189	7.6571	13.9093	14.3739	13.8639	18.1837	10.6285		14.2953	20.4256	14.1642	18.3564	14.1135	17.3761	11.31	13.2661	16.7002	13.3478
17.9406	13.2189	17.0652	14.6394	7.3454	16.8474	10.6941	8.686	13.5051	7.461		16.516	18.1632	14.7332	19.2619	15.787	17.4623	16.8579	14.6954	12.7805	14.3456
10.0853	18.1359	18.0156	10.0453	13.4811	17.893	9.7294	8.7845	12.5767	10.9403		16.1365	19.9566	13.4594	15.6456	17.6109	18.1606	14.9851	13.0193	15.0795	8.2432
12.8984	13.5237	13.3717	16.1663	11.5089	13.5046	16.3468	11.3347	16.2034	10.875		14.0604	18.5203	18.5324	9.3164	15.114	23.2875	16.7948	14.0259	14.6538	14.2419
9.687	15.791	17.9582	17.2493	14.3713	20.6046	13.5978	10.4827	12.82	11.6298		12.8947	14.2212	14.7179	17.2368	20.3397	23.759	14.7704	16.7427	14.378	14.967
9.356	17.141	16.363	17.0601	10.9711	16.5277	15.3873	8.7396	14.6742	7.9399		11.1953	15.1817	16.6746	10.6287	14.0401	17.5853	16.8371	14.9636	10.2988	16.0172
11.248	21.1394	20.9512	17.6709	13.5567	16.746	15.1175	11.0845	5.5837	10.7571		14.3702	18.7841	17.7238	16.6957	21.7778	16.6133	19.9692	13.5295	20.8263	14.34
13.1281	11.6346	19.6821	10.5445	15.0466	10.6052	11.3597	12.6682	10.1107	10.9413		19.1347	17.1565	17.5531	15.3924	18.8885	18.3528	14.1612	14.1028	16.3134	14.8908
18.311	12.879	15.2125	18.1019	13.0251	12.008	13.0267	8.927	15.4432	12.1247		12.3359	19.5237	17.239	17.6215	17.2262	22.5724	16.0126	14.7441	15.9691	14.4997
9.6809	14.0124	16.6407	14.3551	14.169	15.8683	8.3226	9.1176	14.3955	12.4919		15.7061	23.283	17.312	21.1355	19.4656	21.1368	15.153	16.472	14.9439	8.372
13.4991	14.3028	13.4802	16.6533	14.8227	15.9665	5.9038	11.8263	17.4532	11.7766		11.7697	16.6408	14.5118	22.3242	20.9671	20.9976	12.377	13.8245	18.147	12.6148
14.2219	19.4482	20.24	11.585	10.2253	14.5784	10.8075	12.0255	7.6567	12.9358		10.1761	16.2805	17.0099	11.8452	18.438	20.7132	13.8686	21.3003	15.7917	13.7389
12.9994	8.7514	17.9791	16.3202	10.2705	17.39	4.6571	12.7795	9.9134	10.8337		18.1583	15.4447	19.2306	17.5676	20.5617	16.566	21.5895	16.6292	15.7634	15.2184
6.849	14.0692	16.9663	17.2019	17.1069	13.0937	11.7847	11.6606	12.5568	12.312		15.5349	19.6404	13.5234	17.292	12.2888	17.1498	9.2777	13.5301	18.15	10.3184
12.2221	11.7444	20.305	13.8025	11.5916	15.9549	15.4453	8.9028	5.3985	8.5292		11.8677	18.6267	14.2774	22.6185	17.6192	26.0143	17.2744	11.0418	15.7704	11.0971
15.1399	8.1404	16.3788	14.4144	13.8995	17.2599	11.7826	11.3044	14.5774	10.2587		16.5457	13.8074	17.8685	17.2518	15.4248	17.7575	15.402	7.3788	16.3253	9.428
8.2881	17.1378	14.498	16.9473	14.691	14.3396	12.7516	12.1977	8.8206	9.0128		12.2983	16.1111	14.3457	17.3923	16.6821	25.6615	15.6549	14.5997	17.1368	7.5674
9.8731	15.0984	16.7379	15.2235	13.1804	19.1008	14.4927	7.8233	18.5415	11.9753		10.772	15.446	14.3821	18.1642	14.007	19.707	15.1537	7.8426	14.3688	13.1228
14.7044	18.2696	16.0866	12.8162	11.1527	16.9943	9.8869	12.9244	14.52	10.7134		12.1692	18.9405	19.4968	16.3966	16.7607	15.8577	14.0196	13.9215	19.2966	13.8237
17.5282	13.7234	16.9735	11.9546	14.232	17.9176	8.8391	14.8976	9.8486	10.6832		17.9227	20.5871	13.9402	20.906	20.707	14.5416	19.7088	13.1399	15.3407	11.9116
5.7566	18.8892	20.5527	12.1282	10.2647	18.855	16.0244	10.2223	16.615	10.902		14.4791	12.5723	14.4248	24.0731	16.9476	20.3895	24.4171	15.9075	16.4574	13.442
10.5773	12.5957	13.1567	15.0712	10.2245	16.9088	10.0869	15.2159	9.7003	9.1804		15.2635	18.2835	16.6008	14.487	20.1225	14.7242	15.9443	13.9631	17.3613	12.6085
11.9126	14.2334	18.8022	13.7054	11.4582	12.4555	8.0752	13.7032	8.1579	9.3974		17.0221	20.8202	14.4108	21.0132	16.8463	20.909	11.8387	11.6948	16.7123	9.3156
14.9612	12.019	14.3419	15.1234	10.279	8.3886	11.5522	11.939	12.6243	8.6209		13.3364	17.4173	14.8109	19.5823	17.679	18.602	15.4524	11.5827	15.947	11.0533
14.6359	11.3029	14.5715	17.3449	13.0345	17.6728	6.3566	14.6029	22.1303	11.0604		13.0685	19.5692	16.5053	19.7141	19.8894	18.6063	18.4287	13.6356	15.1713	13.8677
13.4728	14.8315	13.5063	16.2291	6.645	9.7757	13.1023	5.7158	15.2768	10.9053		13.5955	17.3936	17.4942	22.9163	13.6881	19.5695	13.874	16.8275	20.9678	15.5229
9.8362	19.3642	18.4385	12.9604	8.874	12.3385	11.3877	16.0368	9.6887	10.1302		17.8645	18.7535	15.9099	20.7202	14.1893	23.6802	12.6721	12.0528	13.2809	12.3924
13.3575	12.8775	16.6788	15.9483	14.0913	12.0889	12.6319	12.5062	8.2137	8.6736		18.4059	14.9703	18.6163	20.9256	18.2873	17.3582	14.5751	16.0823	15.6626	7.9423
14.9413	16.9341	18.5462	15.54	13.4049	11.2549	9.4873	11.0072	10.6533	9.5172		16.579	18.2074	19.2432	19.2665	14.3216	18.121	13.4197	15.4163	19.1371	13.6296
14.9828	10.6878	12.3981	17.2266	17.5305	12.8929	3.7436	7.8046	15.0247	12.376		8.4066	19.0283	15.6536	17.7647	16.7801	19.3427	18.2554	13.7851	10.2618	9.2169
15.5718	14.9981	13.1408	18.0793	15.6252	14.6612	14.6485	7.8018	13.7237	8.3455		9.936	15.8841	12.9134	18.0461	13.606	19.6057	16.3445	12.0108	13.5322	8.0653
14.154	17.2992	15.0574	13.803	17.6059	13.8703	8.3562	11.7688	9.6192	10.1404		16.8761	19.3679	12.6014	21.6292	14.1565	19.6045	11.0526	18.1741	20.1943	13.6186
15.0185	15.8226	15.5945	15.6016	16.569	20.1201	9.9491	12.3064	8.6177	9.8078		13.0228	18.5787	19.0604	20.0828	20.1577	18.1372	13.4003	14.4698	18.1513	11.5174
11.7672	13.2039	21.0054	14.2784	13.1695	13.4349	9.0811	11.1408	18.361	8.7449		16.8609	19.4244	15.7085	12.3738	17.1987	19.3101	18.4029	13.0158	19.0447	12.0605
13.0416	14.2666	17.4703	15.4552	12.8517	20.0453	20.697	8.509	7.4442	10.4555		11.73	13.4678	17.4991	25.214	13.8468	19.4835	14.519	17.9904	17.3931	13.6974
11.7641	9.9534	20.5444	14.1737	10.2553	14.2589	12.0887	11.3559	9.9741	11.814		10.5625	18.0793	16.7146	20.4181	17.1513	21.0493	21.0181	15.49	9.893	9.5175
9.3599	11.7551	10.9636	15.3731	11.7666	18.1277	10.7515	12.8451	12.8534	9.6078		16.3517	19.9296	14.3209	23.2682	16.4936	16.5163	18.2302	11.4089	14.2218	10.9532
11.0134	16.0432	15.3744	14.9275	10.2662	19.4795	9.1949	15.9992	10.4053	11.3969		15.4185	19.2967	15.8322	19.1061	17.2622	23.1454	19.7486	15.1708	12.2396	11.7924
11.9734	11.517	11.5454	8.689	11.84	16.493	7.5435	7.7128	11.1849	10.658		13.3736	20.0421	15.9122	16.1614	18.3317	22.3564	17.2886	12.5037	14.1579	9.6339
7.4567	13.4333	16.4546	13.3973	13.9894	13.872	8.4144	8.654	18.9545	11.1479		15.4874	16.883	16.5145	17.9736	17.8108	22.9729	14.2674	15.0608	20.6036	11.4463
7.3727	14.3742	18.0034	13.2725	13.3665	14.4026	11.7573	8.6417	8.3384	8.6587		9.7976	18.0372	16.5197	20.6833	14.5001	23.2027	17.201	11.74	14.7519	14.3884
15.5754	15.1053	18.0504	13.0791	9.9919	14.7081	9.8215	13.7524	12.3242	10.2104		16.7573	17.4486	17.9715	13.9492	14.387	20.036	18.0313	13.5415	23.8859	10.0564
14.4921	17.4021	19.2913	16.816	10.1121	12.4467	5.6959	10.2441	5.5393	10.2285		13.1654	18.7429	15.7653	26.2894	13.1878	17.636	20.3853	12.9023	15.033	13.2009
16.1801	10.0311	13.8487	16.1735	13.2207	18.062	13.2096	8.8411	14.8341	10.0344		17.1613	20.7571	16.9597	17.24	18.0662	15.4963	18.3219	19.3631	13.757	11.9165
18.002	10.5074	21.11	15.109	10.3155	14.6679	9.2465	5.0167	14.9787	11.1882		12.221	13.3457	12.3171	15.4917	15.6869	17.0068	11.1122	12.7923	18.752	14.0319
15.353	4.9537	20.6653	13.9676	14.9413	15.167	11.4286	13.5312	18.1316	10.6403		16.3121	16.6134	13.2869	18.1559	20.4732	17.3777	12.8522	13.3353	19.6665	15.1556
13.1465	15.3111	14.8262	14.9454	6.9696	6.8662	15.9916	11.2406	11.0739	9.6468		14.7161	19.3139	19.7823	15.2078	12.9822	22.2642	18.1479	12.9779	14.2495	9.7687
14.368	8.1248	14.8063	16.9754	10.3711	16.3585	12.7833	9.2383	11.403	12.9391		11.1488	17.9639	16.7159	18.9969	18.8989	20.492	13.9238	14.8414	15.4661	16.2511
10.3154	13.184	14.491	13.1561	10.0643	13.9155	11.8396	10.1325	9.8814	9.908		10.5188	15.9399	16.6942	22.3312	18.7635	13.6905	13.3186	14.6279	15.8704	11.8085
12.7147	14.4242	20.212	19.6669	8.7004	18.8505	8.6765	15.069	12.3404	13.118		15.6091	17.2607	17.8095	15.4476	14.9466	16.8628	19.1214	19.969	19.034	15.057
12.3496	15.465	12.9349	16.4628	11.1395	17.1148	11.9362	11.4329	11.5634	9.9433		13.4828	18.5192	14.1937	18.6946	13.7364	18.8151	16.2997	18.2084	16.6307	10.5471
15.9214	18.5525	13.9962	17.6947	14.5139	16.2131	13.9343	19.2271	10.059	12.4904		16.3286	15.8544	17.7395	21.4074	13.6543	22.2156	16.4378	14.8012	11.2364	11.6148
11.5811	10.0982	17.1836	16.0837	15.192	15.3065	8.1283	12.2014	11.8996	11.9963		11.9889	16.133	14.6392	17.0226	18.0376	21.0189	16.974	15.6402	12.2534	11.5515
11.7544	13.5497	14.4459	16.5518	13.2597	15.7867	11.4186	8.324	12.6686	11.7578		15.3182	21.4876	14.4876	8.9398	18.6596	21.58	14.3759	18.3853	20.3053	11.1763
15.9106	16.7368	14.4674	13.0249	14.4852	18.3165	9.9572	19.6019	8.0011	10.7717		15.6616	16.5827	13.9993	22.3234	12.7016	16.7487	23.5726	11.642	15.8349	11.309
14.2784	8.5519	14.2345	17.7381	14.3747	11.972	11.7925	16.0262	10.4537	12.3618		12.2663	17.2006	16.5207	20.9374	16.89	13.3925	18.3714	14.1851	15.2538	10.6982
13.3146	12.9478	17.7559	17.3855	14.3	16.9677	9.0957	6.5089	5.4771	9.5633		16.5138	17.094	14.084	18.3409	17.2077	18.5379	18.2683	18.9111	20.5446	9.9978
7.4743	17.8764	19.0129	16.7084	15.1367	17.8737	12.8731	10.9048	21.6737	9.6338		14.7888	20.2959	16.1162	20.4768	14.0734	18.2713	14.8383	14.3396	14.4775	12.7923
7.2292	15.1804	18.4404	16.9498	9.9676	21.8401	11.2049	9.2557	16.3666	7.4706		14.0893	17.043	17.4784	13.9483	16.7732	16.526	6.2412	13.3195	7.561	12.6284
12.923	16.9504	13.3377	16.6018	11.1528	18.5115	12.9371	11.3433	9.9781	10.1654		12.839	21.768	14.8324	17.4376	13.2141	19.3145	19.8546	15.685	17.9709	10.8811
21.4358	20.8343	15.627	13.3157	21.1324	12.8119	10.7535	8.8958	10.7158	9.9633		15.2069	16.8377	15.477	18.8014	18.8463	17.7836	17.5548	12.6386	19.2808	12.2918
11.7115	18.3237	16.3844	15.569	12.7902	15.7503	11.5321	12.7023	18.5483	11.6728		14.2465	20.7038	18.97	19.4391	16.5519	13.5759	18.8888	16.6155	19.427	13.7621
12.6017	18.4277	16.9432	16.6626	9.7354	13.0724	14.5616	12.7565	4.1381	9.1959		15.3653	16.4721	15.6402	18.9665	14.4567	16.7323	13.6611	16.6827	15.1409	11.5764
12.162	18.5052	17.3244	16.3452	10.8789	13.1616	8.0005	9.6745	10.9692	11.9145		14.0533	19.2288	19.5112	19.56	14.6189	24.8399	13.977	14.3972	15.9481	12.3926
9.3694	15.0237	22.5036	11.808	11.7606	15.847	11.0478	14.0764	9.837	13.7159		10.1623	17.1958	14.7214	20.1637	14.9646	22.4009	18.6523	14.2797	16.0779	13.0718
10.7553	13.0186	18.4431	18.0319	10.546	19.6722	12.359	17.291	15.8316	9.9744		11.8897	15.4162	13.6407	18.887	18.0262	17.3231	10.3928	14.2264	14.5722	12.408
10.5296	15.1276	22.3258	15.9539	10.9732	15.7435	15.4802	11.5304	19.1432	9.8085		15.9722	16.4171	16.8077	22.8669	15.2823	17.2514	13.4973	12.9313	16.9659	14.2906
14.4865	14.6032	16.7186	14.7874	12.8043	15.1203	17.0874	12.1014	10.1983	10.0503		14.726	19.9689	16.8157	22.1494	16.2359	19.9112	9.8895	18.1022	23.1317	16.2567
13.6977	11.8198	14.536	12.7685	15.369	15.0243	10.2561	8.9271	22.0415	11.8527		11.5863	17.9921	19.1616	18.7469	13.4452	18.5981	16.7231	14.6658	18.1692	14.0687
17.2918	14.9459	15.0655	19.6106	9.4667	21.6977	8.2564	10.8628	13.9876	12.2523		13.5424	14.7689	15.4185	16.0435	13.2346	18.6223	16.0631	14.9942	18.8515	11.5744
16.0257	11.3587	17.4142	13.7976	10.7951	14.1124	12.2785	15.4357	12.7118	12.3909		15.2564	15.8108	14.5241	22.1498	13	17.3895	11.8415	14.3344	19.138	11.5089
13.3848	19.8892	13.5479	16.0979	15.777	18.0332	11.0364	12.739	14.2952	10.3166		11.9	19.6227	14.9859	19.6907	15.2199	21.9991	14.8093	13.2841	15.9596	14.7523
7.5492	5.9184	13.6833	15.4723	9.9029	23.7899	10.1187	11.1489	11.9265	11.9971		15.4597	17.303	13.9284	18.2116	13.2743	21.5362	15.871	13.8105	12.7624	13.2674
15.7889	15.9142	17.5392	14.4144	9.8324	12.5757	8.5871	7.455	12.6542	13.0889		13.6989	20.3834	18.3566	17.8812	20.5457	15.3041	11.1465	16.7624	15.6179	15.5914
21.2782	14.5945	14.905	12.4779	10.5825	22.6475	12.9854	15.7401	17.7475	10.1045		13.9135	17.0279	12.4207	18.3254	14.6911	19.2297	10.9648	19.7569	16.1437	11.6271
12.2286	14.9277	21.0945	17.248	6.5849	16.251	7.8344	7.9491	14.2518	11.0939		12.9305	15.6516	13.7416	23.8444	13.2414	21.6771	21.3272	12.4998	15.5286	12.4673
12.7888	14.4244	19.5223	12.2106	12.3252	11.724	9.2464	10.4458	13.1514	9.241		14.5043	18.4659	14.3635	12.3641	16.2104	20.1202	12.5968	14.1036	13.2134	11.9638
13.5916	18.0771	11.2786	16.4054	13.0489	17.2369	11.3591	15.3924	8.5766	10.4527		17.5548	19.4807	17.7634	17.8572	16.8667	19.4024	17.4737	13.5846	16.6231	8.1824
10.0041	17.8802	13.938	18.8869	11.862	17.9469	12.5036	14.1925	13.2714	12.3573		16.0343	17.5338	16.3101	11.0706	15.9647	15.0618	16.4757	12.0188	16.0578	11.6479
15.2979	14.7028	16.9179	13.5104	12.8755	17.1908	9.0114	13.9681	16.8044	8.9128		12.0673	15.4101	15.7248	18.0337	17.2062	22.4293	18.1941	16.5126	18.6738	11.2461
14.3974	10.0975	18.4923	17.9288	13.1725	15.1803	12.0799	15.971	18.3946	9.9361		12.1754	18.4122	14.4712	19.4675	15.3352	22.2706	16.6541	11.3936	15.5302	13.4881
15.2388	16.4041	16.1488	15.5456	10.6421	12.9525	11.8917	16.5464	16.3926	11.805		10.2534	15.2888	16.5698	18.0613	15.2117	16.9617	9.6824	14.3585	13.371	14.6759
13.0546	10.8229	17.0026	16.5132	13.1024	15.9632	8.4853	13.0977	7.1005	11.2127		14.3389	17.7781	16.62	14.3506	16.0519	17.8343	16.0802	8.4971	13.8925	12.7042
9.5241	10.8564	18.4791	11.8359	9.2411	13.9525	12.1325	2.8825	6.3191	9.773		14.3599	20.1127	12.0941	16.7864	13.8014	20.3061	17.6261	13.5625	16.1444	12.6546
15.4794	14.679	17.6257	15.4777	10.9468	22.7167	7.4203	14.0381	12.9912	12.0116		13.1903	18.0341	14.4137	10.2191	19.1502	14.9554	16.4155	17.1845	18.5276	12.2158
16.2934	13.8865	17.061	15.2763	10.1796	16.035	7.2808	8.562	18.0717	9.5333		15.8644	18.1875	19.0895	22.0654	16.5577	22.8075	16.1439	15.0251	14.7785	12.9221
13.5249	18.6976	15.9794	13.9513	18.6747	17.6752	11.5467	14.5878	7.6273	14.2305		15.5956	14.7626	13.3437	19.5523	10.8057	22.2733	16.1607	14.3818	17.364	14.0327
10.616	12.1977	11.4768	14.9182	18.7453	11.6231	4.3965	10.1396	22.3337	12.0275		13.6533	18.6776	15.3895	18.6128	13.9072	22.403	19.4737	16.4351	16.2073	10.185
10.8685	12.6835	15.6256	15.1695	11.0178	21.3636	13.085	12.4145	9.7704	12.3513		13.6741	19.883	14.3206	17.4452	19.3116	18.5493	16.9133	14.04	17.552	13.5206
9.9443	17.1631	17.3113	12.595	7.0387	17.087	9.9297	13.3545	14.7056	12.3779		14.2505	17.2445	19.6838	22.1703	17.7489	15.2056	15.4761	14.5464	16.5964	10.6025
10.6821	16.2834	16.7982	14.1267	10.7503	17.4676	13.4237	13.9546	18.0046	8.6803		13.1548	16.7177	18.8135	19.9591	16.502	23.5209	14.135	11.4165	12.1661	13.7653
11.397	16.1669	14.22	13.0916	14.2566	20.2549	14.5597	13.2511	13.0199	11.1226		11.145	20.0368	14.3618	17.8716	19.2603	20.3882	20.3416	12.774	17.8208	10.9291
17.5015	15.3155	19.318	15.9532	14.1119	10.959	9.4022	14.8696	15.4246	7.7865		11.9744	20.1323	16.2687	18.0096	18.9058	14.1406	13.3495	18.0918	17.0595	17.3199
19.2105	15.1524	13.7414	16.0721	15.5667	15.9168	8.4596	13.5789	17.8307	8.2371		14.1212	18.0758	16.8925	14.1567	16.8087	21.215	13.8231	10.8004	22.1953	13.4453
9.4505	19.9679	15.4177	16.1326	15.5687	18.726	10.6695	12.634	12.5175	10.2336		5.8153	20.6605	16.2465	13.3797	15.2722	19.35	14.9	13.0594	18.1383	9.8752
10.3433	13.5871	13.3976	14.559	13.1202	14.4365	5.067	15.2302	12.7711	11.3266		14.044	17.8857	15.4059	19.6922	17.269	20.3468	11.6554	15.4995	13.4371	15.4639
12.0232	13.931	12.4808	15.7435	8.874	12.9738	8.6428	9.2583	15.3768	7.5176		15.5014	18.9173	17.5297	14.2515	16.4319	21.7653	14.9628	15.3054	15.7641	15.5319
14.6675	16.0195	20.1656	17.7809	15.0759	12.2157	14.2126	8.6203	16.5116	10.8871		14.1772	16.2421	17.5547	16.486	12.553	17.928	11.1024	10.8421	15.2946	15.8646
13.946	10.9565	18.9145	10.9787	11.8518	15.7683	10.6743	7.0697	10.1284	8.9459		11.9444	16.2594	15.4525	11.2342	17.542	13.7218	20.3793	17.2919	17.0811	8.9112
13.9097	8.7037	15.8819	14.9292	14.151	18.823	13.4299	8.9854	15.9773	12.1813		10.2877	15.0255	12.8361	22.5853	19.2044	17.8105	20.4731	14.921	17.7497	11.9896
9.2341	9.1223	11.8832	17.9256	13.2892	18.7165	10.2029	10.5703	12.1034	12.8002		17.4586	13.7657	17.5334	18.4275	16.6468	18.752	9.8938	12.6657	8.2754	11.2701
10.7398	15.4348	16.551	13.9759	7.5174	14.969	11.9844	19.1356	18.6127	13.7365		16.7935	17.0822	20.1714	15.1877	15.2172	17.18	16.6722	14.1001	17.3549	11.6574
14.8533	15.6885	14.8834	17.6837	12.5639	15.2753	14.6365	16.2028	19.5297	10.1886		10.5945	15.7668	16.1165	19.9988	16.3548	16.4782	16.3438	13.7265	16.4005	9.6225
15.4148	17.7295	9.2699	10.2105	12.6222	13.6356	14.9458	13.4007	6.7591	10.8571		13.5946	16.5123	13.3738	17.7346	14.3102	21.2048	15.5966	15.8464	13.1156	12.2651
12.671	13.3766	18.3449	14.8869	12.623	15.2239	12.0229	11.1818	7.0894	7.4898		16.5947	17.9698	17.8972	15.5889	16.641	17.861	12.3135	16.1359	15.466	9.5996
9.3001	15.0651	13.458	16.7723	10.5536	17.4217	5.8455	17.5682	12.7581	11.3994		16.4354	18.7742	16.4777	15.4168	18.2358	18.2309	15.8624	14.8823	11.9705	12.5744
15.6023	11.2696	13.9305	13.8015	14.2349	22.6704	6.6747	10.6034	17.587	8.4065		17.6095	15.7826	16.0724	14.6988	15.6539	19.7947	14.7996	19.178	16.9663	13.9788
10.9605	9.6821	20.7927	14.2893	10.3721	16.9993	8.385	14.9594	7.6793	7.6348		11.5979	19.7133	16.5748	15.3576	19.4142	22.8208	14.6906	13.7411	13.1301	11.3842
10.3367	10.8404	12.033	13.3358	15.0755	21.2301	16.4195	14.1095	9.6272	8.9641		11.283	15.2935	16.3973	19.1356	20.4378	19.5523	9.5909	15.6213	17.0625	12.153
14.3782	12.6493	11.8358	13.1257	10.3722	13.3847	15.2556	10.894	16.0469	10.7057		14.4912	18.8792	16.9294	24.7613	20.2935	17.9365	19.5138	10.4007	10.8116	14.9261
11.8859	18.9238	16.0396	17.3308	10.6814	17.9821	8.5635	12.8735	17.9277	11.69		14.7712	20.5082	17.9516	21.4314	19.0132	19.0653	14.2228	15.7232	12.4867	6.8181
13.3268	13.7675	12.6622	13.9788	11.4581	14.5451	11.3539	12.5813	17.9048	10.2532		14.8088	19.96	16.975	23.5973	13.1662	17.3461	16.7958	17.2372	14.0134	13.1282
8.2221	10.3664	16.7614	17.2694	6.0245	16.2922	13.588	9.0311	11.6248	12.3599		14.0711	18.2756	11.1314	20.3093	14.5345	17.9094	11.2172	15.6685	13.642	12.6641
9.7799	13.2135	15.6118	10.9714	12.6764	17.6515	9.4964	14.2877	10.2203	13.364		17.1861	19.9896	14.282	22.3047	15.9999	16.2616	18.6348	14.08	16.439	10.6056
14.1654	17.1346	17.4207	14.1994	12.4102	18.1341	10.6575	17.7581	9.6636	7.6936		12.4031	14.4614	16.9093	21.9876	18.9471	18.2458	16.5606	14.7884	8.566	10.9632
14.1311	14.0287	16.788	16.2034	16.8599	13.0574	14.1381	16.2179	19.0087	7.9303		15.7048	16.1569	17.5709	17.406	17.8087	19.8887	16.9267	15.0798	14.6908	9.3921
15.7289	16.4325	20.8378	14.3084	14.3651	15.1137	9.2178	12.8353	13.3898	10.3937		15.6009	16.5183	18.4137	18.6035	13.8751	17.5692	20.5766	12.3178	9.9696	9.2708
10.6236	13.1114	18.4239	14.3401	10.0964	13.8227	9.8684	12.8417	14.8886	9.8391		7.351	20.0589	15.7268	18.675	14.5526	21.4784	18.9669	14.3314	18.1897	12.251
12.0071	15.1144	21.1802	14.0072	5.7087	22.6512	8.5838	7.2962	14.816	12.9046		20.5287	17.8124	15.55	22.1379	19.9742	15.588	11.0418	18.8473	17.3627	13.0773
12.4068	12.748	18.5237	15.331	9.439	20.3347	6.7474	13.5068	18.4222	9.9681		11.3687	17.2083	15.0767	18.1189	16.6983	14.4747	17.9843	13.8148	21.7108	11.4771
15.0517	18.1946	14.3115	16.2598	11.8527	15.4861	9.6588	14.7775	7.8356	14.0341		14.3042	18.0423	17.05	14.0001	16.2128	17.183	15.3979	14.7811	12.7052	16.689
12.9188	15.2693	16.5577	18.3842	13.4737	17.031	8.3261	14.2245	17.806	12.3059		14.8954	15.0039	18.1274	16.441	21.6287	17.4195	13.8133	16.4639	14.7148	13.9834
13.2015	15.7358	17.7678	17.7299	11.8472	13.7827	15.1433	8.0468	12.2659	11.8379		13.0347	16.6418	14.9047	16.8118	15.6058	11.1659	18.0922	13.9481	14.8208	13.2175
15.6776	15.5101	16.7861	13.2525	14.5919	15.9103	8.6268	11.8297	14.7294	10.4234		14.7257	15.0916	14.9058	21.0523	19.2873	18.6057	18.0923	17.2787	21.5518	13.2766
16.4005	18.0438	12.6171	10.3707	13.7769	15.9684	12.9542	8.9626	9.4384	8.8689		15.3527	16.0262	16.8969	10.5469	16.1513	23.056	16.1567	11.7918	19.3957	11.976
15.3923	6.9599	14.1125	16.6459	9.2875	18.3623	14.0284	7.3256	18.6142	9.2266		15.5313	21.6508	15.6135	23.1844	16.9941	18.2068	18.7962	12.5486	18.1994	10.137
11.5423	15.3982	19.0243	18.5936	12.4359	15.6394	9.0071	11.5045	12.8271	8.1464		13.4834	16.8998	20.1538	19.5073	15.9488	18.6364	20.8291	13.5757	17.9301	10.9232
11.4574	17.7166	14.7267	15.4943	7.6386	17.4567	15.767	9.9985	9.7371	11.3859		12.9002	18.3817	14.3906	18.2569	13.3104	19.4227	13.0901	15.0044	17.538	11.9036
9.6279	15.8619	17.0889	12.1279	10.3819	17.634	11.0088	12.4784	13.3104	11.8276		16.832	18.9443	18.5085	18.6961	18.9886	20.3666	15.6043	17.2739	18.7627	13.0449
13.3399	15.2323	19.5244	16.2232	12.749	12.5329	14.3716	9.6877	7.6982	12.1778		16.0587	18.642	15.7345	22.5955	10.8086	17.3133	12.7835	16.6178	18.6678	9.1548
8.869	18.2811	18.8192	11.137	11.3966	11.6012	9.5112	12.2264	14.2524	10.344		19.1665	17.7053	15.0392	17.4785	14.3409	21.5656	15.8725	17.0735	19.0307	12.2747
12.3002	18.8948	15.1932	14.5654	10.6848	17.0657	10.1387	13.6319	9.9944	12.0402		12.5508	16.4704	20.0744	19.9751	15.1772	25.3253	16.2069	15.9181	22.2726	12.2823
13.7565	13.6385	15.7384	13.2946	9.3468	20.2395	11.155	8.2732	12.3451	10.5856		13.9133	17.7428	19.195	16.6577	16.3793	17.3325	23.0494	12.2176	17.8921	14.051
10.8519	15.2893	22.2056	15.2799	8.6563	16.5912	10.5686	12.6537	10.043	9.6401		11.224	15.3024	13.0938	22.0193	17.5113	19.7839	14.9831	11.5306	20.5642	13.9479
8.4992	18.1764	15.2705	12.7062	15.6737	12.1027	11.0987	15.0207	16.0874	9.9316		11.41	18.0192	15.6774	19.3169	13.9847	19.8985	10.9315	16.3654	17.7757	12.0388
7.0041	19.482	16.2434	16.5056	12.8942	18.6534	11.7667	13.9812	10.5368	10.8927		12.9373	15.1617	16.3233	18.3217	18.6536	17.9967	16.9275	15.8292	14.0044	10.5972
8.0628	20.4913	12.4544	10.0142	12.2447	15.2323	13.701	13.9453	7.5769	9.8742		13.9657	14.9289	17.0493	20.4752	15.5566	21.2691	19.8337	13.6009	12.6735	11
12.6077	17.0922	11.5164	13.3609	15.5068	13.7613	9.8921	3.3754	14.2641	9.9984		14.4422	19.4588	13.4006	26.4402	12.4185	16.5756	19.7702	10.3632	24.1186	12.3712
14.2121	16.0237	20.5858	15.6731	12.6228	23.8627	8.5542	8.4363	3.2181	9.5384		16.2925	14.1439	17.1393	22.3764	17.588	23.7035	15.9882	20.6213	14.201	12.6529
15.6649	14.779	15.1156	17.9709	13.1879	15.3116	11.1527	12.7096	18.7073	8.758		15.6135	17.3224	17.6448	17.5206	15.9329	16.6874	18.2254	16.1455	19.422	12.6755
12.9265	12.5303	14.7806	19.2134	19.6767	18.7672	8.7888	9.6189	11.8744	12.4884		14.7273	19.7781	14.9194	18.6153	14.1655	18.9433	16.2888	13.8515	17.676	12.9412
12.7143	13.7899	18.1972	12.9445	15.5867	17.3443	12.5955	11.1368	12.4289	11.9419		13.4317	12.9109	17.1891	16.2881	17.1359	18.5111	16.231	14.5388	11.9931	12.6038
13.1793	16.6936	14.9608	14.1921	11.8899	14.7799	9.3187	15.3076	12.7759	11.3479		12.6146	18.9761	11.4806	21.0185	12.9311	16.019	21.1664	10.2863	17.106	14.9757
8.6566	12.3295	17.1598	14.8979	11.6503	18.3353	9.0587	8.4342	17.4333	10.1676		14.8581	17.1297	15.3216	15.9236	18.5848	20.9311	17.4881	8.2728	12.148	10.1041
11.7919	11.8203	21.1786	14.639	13.1309	15.1936	10.9978	12.093	16.3818	7.3492		15.1552	14.7004	16.1759	14.7989	16.8198	16.8472	14.5013	16.4274	19.1983	11.7027
14.3969	18.8327	10.8458	15.2091	19.3356	19.5902	10.3786	11.4947	13.6424	8.564		16.7501	15.4082	15.8906	17.3429	16.6599	25.8673	17.3815	11.5755	15.2029	8.9751
14.9401	13.9476	15.1881	15.9654	18.1093	14.3557	10.449	11.5109	6.5843	7.9056		14.1613	18.6535	15.4019	23.2951	18.0324	22.8965	16.7637	16.2693	15.8559	11.2814
14.5426	15.4075	14.9963	13.9314	14.4996	14.8499	12.4759	10.5567	11.6935	11.0844		13.2159	19.7753	17.2074	14.1932	13.6117	15.0245	16.3699	14.5233	21.3121	9.4357
11.9768	11.7654	16.2467	15.4618	17.7805	8.2933	7.2651	10.3666	10.4588	10.4488		10.025	19.8549	14.9326	19.6943	16.8567	17.0342	13.8594	11.2271	16.5348	11.4107
9.0333	18.6447	20.3068	14.4761	13.8958	17.1656	5.5056	12.1606	9.4936	10.9779		9.8234	19.9787	17.2426	18.6966	16.1811	15.5834	16.8195	15.0602	15.4227	9.2928
8.83	14.1853	15.0005	14.0881	11.3751	21.1051	12.3596	12.6202	16.2039	11.7156		17.3985	17.3046	12.3561	19.6651	19.7909	21.6406	14.1119	12.9266	11.9789	11.3746
11.8276	13.4653	16.1683	13.2842	13.4882	17.2364	13.0079	9.0053	11.0226	11.3398		13.5215	20.6219	17.8584	17.2149	14.675	20.9963	12.3762	16.4281	13.1123	11.0448
8.2514	12.8892	15.6473	15.5761	14.1942	12.6774	11.8685	14.4574	7.676	11.8534		12.8799	16.0583	14.9934	19.3769	21.6047	21.8561	17.3679	16.0271	11.0971	12.5451
14.6347	14.9376	18.7932	13.504	14.8641	15.8279	9.7833	7.7482	13.1099	12.7172		10.9664	19.0407	15.9717	15.9554	19.9338	19.5428	13.8148	12.5456	14.7016	12.5061
14.2302	18.6084	16.7908	11.9389	14.1332	17.4033	10.9392	9.6777	14.2837	10.6734		18.6186	17.5306	17.275	14.8427	16.7411	25.6549	20.2832	13.6419	14.0802	8.2782
14.716	13.0586	20.2026	14.5745	16.5659	11.5343	11.5859	14.709	18.7835	12.4195		12.9893	12.9477	19.3381	18.6959	18.2347	22.6743	20.2919	13.5848	12.721	13.3165
10.4489	17.4813	14.272	17.8911	12.5347	17.4256	11.8136	9.7669	14.7483	10.9907		16.171	16.6871	16.5898	17.0992	12.2296	17.2099	17.0644	15.2724	18.0324	11.0173
16.4748	14.69	17.0151	13.8791	11.6035	10.6463	12.3133	12.5704	15.7411	9.4272		14.0044	15.7265	16.9966	17.1987	19.5833	18.1874	18.0733	14.3751	12.1326	10.5172
14.0185	17.4978	19.2183	18.4794	5.349	19.6308	7.9724	16.1202	12.4669	13.2584		15.9855	17.0326	18.6736	18.4337	19.2963	19.7229	10.6949	12.6169	18.3613	16.5369
10.0533	11.5313	20.4854	16.3464	10.8154	13.9798	14.8411	14.0272	11.6958	12.7547		11.3407	16.0993	13.3947	19.784	17.4608	20.048	17.676	14.6615	17.6207	15.3648
9.7286	15.7755	17.0321	16.0834	6.9702	17.8845	11.0227	20.135	11.7328	11.8618		16.9612	17.6055	16.3647	20.9245	20.3963	15.3428	18.3971	12.4564	15.8953	13.5203
14.8127	17.4774	19.5841	14.0143	15.5286	16.8648	8.9823	13.3252	9.0628	10.9227		10.0726	16.2056	18.2587	16.9396	13.7515	21.135	8.7451	18.4701	10.5292	10.3858
11.4582	14.8074	14.0829	15.6521	12.9753	17.3255	9.7689	8.6381	7.1541	6.7078		13.2388	19.8508	12.4907	17.029	15.9631	17.1501	15.1194	12.0355	20.346	11.9789
11.2536	14.7439	19.9537	11.9699	9.8201	19.2619	12.1378	11.0618	13.5401	11.3587		15.7521	16.4763	18.003	12.444	15.2288	17.1828	18.3982	12.8756	14.4017	12.1031
12.4995	15.4587	13.2086	18.4421	8.6505	18.5917	16.345	12.0937	6.0213	12.1023		10.862	16.0597	18.8084	15.1794	14.5563	22.268	15.4078	15.4997	16.0428	15.8431
15.2811	14.329	13.5975	16.2617	9.6141	16.1056	15.3265	11.0394	9.1347	10.4245		18.2068	20.5523	14.6774	17.9252	13.4285	17.1865	20.3889	13.7552	14.9679	11.0987
13.0807	12.5438	17.807	18.13	13.3071	15.9999	12.1835	10.436	18.7384	12.8868		12.9675	16.6018	19.8555	20.4236	18.5024	16.3473	15.0024	11.0941	15.6166	11.6368
16.0343	16.7045	19.7431	18.9034	10.3568	17.6505	11.234	15.1667	19.8408	11.1886		13.7833	19.112	16.6573	15.1554	11.1785	16.6988	13.7886	11.7272	14.6685	11.3481
10.9593	17.0465	19.4127	16.8173	12.869	18.3538	10.8142	10.9123	12.8098	11.8249		13.874	20.0196	18.8253	16.0007	12.6284	17.6177	19.8982	12.5278	16.8758	12.2424
11.6841	14.8515	13.9262	18.0515	14.6986	14.3484	10.7674	13.6505	7.0489	11.9194		15.4741	17.7008	17.8018	16.7669	17.4042	19.413	16.0131	17.1635	17.4748	10.9611
15.3019	15.0037	15.5855	17.2849	8.6357	18.6238	13.2007	16.2466	13.3927	10.0645		17.8674	14.0268	15.1613	12.8779	17.4685	20.1608	14.3981	14.3887	17.3431	12.7642
11.9346	12.4421	14.3914	16.5524	17.3293	20.2118	12.119	10.8489	16.6501	13.0269		12.2807	17.68	14.351	18.9028	16.4499	20.7248	20.4516	11.6897	13.9701	11.6537
14.2383	20.0924	14.4981	10.3106	9.9328	20.7864	13.3251	13.6401	14.5753	9.3113		12.8282	19.3135	9.6911	18.295	16.6265	18.3303	17.245	13.9774	20.7373	13.6226
9.7694	10.445	19.0433	12.6259	12.3449	14.2248	15.2503	8.8804	12.8321	11.6129		14.1591	16.0645	15.4791	19.0743	13.8379	18.7771	14.132	14.3809	15.7756	10.9303
9.6193	18.7833	18.4371	15.0846	6.4631	20.7794	11.3161	6.455	7.1151	12.1833		14.0144	18.5323	17.5135	16.224	16.202	18.4229	21.758	13.998	16.0818	9.9914
13.787	13.6337	15.9352	13.9166	15.771	20.3098	12.7684	12.9806	14.192	11.7244		15.7034	17.3452	15.5963	20.9347	16.8742	19.8332	18.6342	16.6392	14.6222	16.581
11.7505	9.7666	19.4013	15.9049	16.5091	16.8004	12.0249	13.3917	13.2219	12.0212		11.715	19.3317	13.9513	20.1336	18.1154	21.8444	15.5988	14.1968	18.4264	8.7713
10.4015	14.3784	18.6588	16.1669	12.3274	17.1243	10.6436	14.4365	11.0513	10.5099		12.6641	17.4021	18.4204	16.3044	17.3186	23.5058	16.3476	11.7142	19.05	14.0651
12.4378	16.2185	19.1558	14.139	11.7299	19.8426	9.1269	7.445	20.723	9.1166		16.9892	16.0981	17.4837	19.7932	19.8773	17.7791	16.5129	11.4719	19.6273	15.1282
18.4699	17.5105	18.7467	13.3311	11.1388	11.7288	10.9745	17.8636	10.3072	13.055		13.914	18.3422	16.4084	17.7271	18.2428	18.6522	15.6096	12.2647	17.3391	9.3282
15.7481	12.212	20.3505	13.7888	12.5962	13.6698	8.209	9.648	16.7214	7.6879		13.4034	17.4348	16.025	16.4189	16.312	14.9757	15.133	10.6184	13.2428	10.8301
14.5336	16.3438	14.7188	16.5079	13.9259	13.8347	11.1539	8.9455	13.8678	10.244		10.4532	17.6829	16.7992	12.2337	18.7513	21.9001	13.6048	12.3622	17.7849	14.6805
15.8896	18.3	16.6998	14.8681	10.3024	14.3842	16.0583	10.4968	12.1423	8.1501		6.5371	18.8869	18.1743	15.9133	19.2914	17.3557	19.5437	13.5934	20.9788	14.5542
16.1127	16.9788	18.9607	13.5056	9.166	22.8312	10.7071	11.6487	14.3179	9.1238		17.067	17.31	17.2261	16.166	17.1747	17.3265	21.5191	15.7025	16.3955	10.5218
7.4519	13.1304	16.3256	16.394	13.6535	16.0618	8.3448	11.5333	10.8525	12.0367		18.4873	13.6176	20.0193	12.7333	15.8443	19.783	16.557	12.2486	20.8715	10.4863
17.248	13.9228	11.8677	10.6182	10.2638	15.4992	10.3341	13.4032	7.5819	9.2252		13.7864	19.193	15.5389	26.4754	13.2921	19.9264	16.1637	10.5041	12.1732	8.7965
11.7604	16.8372	16.2772	17.3753	18.5715	10.4087	10.1625	18.0066	6.9656	9.8118		17.1026	16.3071	14.3883	18.8832	22.7515	20.331	15.6183	11.3331	18.1907	13.0657
9.6894	14.0456	17.5016	14.9469	4.9128	15.675	10.5534	12.8828	8.5155	11.7671		16.6513	18.3244	15.4829	21.7216	19.4099	22.0129	19.906	16.9196	17.3292	11.8079
8.6447	14.9455	12.1379	14.6555	11.2354	14.707	11.7274	16.1076	17.7521	11.7669		11.2008	21.4231	20.7861	19.5679	18.9241	14.697	20.2272	14.28	15.2339	13.9756
13.9511	9.962	17.5723	14.9304	14.8375	15.9974	7.7825	15.545	16.6702	10.4112		14.8592	20.4793	16.9444	12.558	16.6545	18.2731	13.4551	10.5127	14.0612	12.3777
13.5925	16.643	11.7705	13.3357	11.4892	15.5023	10.5569	13.3832	11.1336	11.26		13.7998	17.2643	16.2969	22.9833	22.0345	21.5087	17.0591	16.5912	17.0506	12.5116
16.0332	18.3149	16.4599	14.5604	11.2747	9.8405	10.8961	15.4521	13.8448	10.2931		17.7967	17.0435	14.0212	16.3424	19.2763	20.958	13.8636	11.5637	11.9092	13.0902
6.6617	18.132	12.8286	12.1303	12.7429	15.3792	5.1617	10.4262	13.0711	7.5878		15.5722	18.5078	15.7162	18.699	15.4175	15.8063	17.6609	16.6233	22.156	13.5919
11.8235	12.9176	18.4107	14.8125	10.3162	12.945	7.7405	12.9236	13.3792	10.6714		15.9907	16.4006	13.5206	23.1849	20.1553	24.135	17.0708	15.814	15.1507	12.3156
10.4651	15.2565	9.7895	12.2171	12.2228	11.5906	5.6795	8.6675	12.1456	13.07		14.2291	18.6819	14.8326	11.5968	14.5855	16.0509	15.7117	16.5421	15.9154	17.1058
10.9278	14.3314	13.8551	18.1049	10.7633	14.1062	16.9815	11.3179	16.8882	10.0497		14.7876	18.8637	16.7661	16.6986	20.8039	18.1417	14.3488	12.219	17.605	13.0973
17.4292	10.5661	16.9094	16.7265	16.4038	11.7561	7.6749	11.0911	8.8746	9.3686		17.0696	19.5005	16.8649	20.334	14.8259	20.7155	15.9674	13.8898	18.8191	10.1109
14.5289	10.4725	4.9704	15.2383	11.2267	15.0633	10.9664	15.6917	12.4619	10.1406		12.7997	16.1118	17.72	15.5548	16.0793	15.4192	19.9144	7.8284	19.9861	15.1818
13.4371	16.8454	16.9822	15.8381	13.8832	16.8216	8.4214	8.0195	11.7013	11.1311		16.8345	21.1929	15.7373	27.9505	17.207	16.3916	13.4824	14.3398	16.3408	10.0033
12.9141	16.2132	11.6609	16.1004	18.4645	14.1344	6.448	17.054	11.0517	8.6276		13.5258	16.0505	15.943	14.9454	18.2629	16.8189	13.0125	14.1264	18.9647	12.9928
16.8876	12.4323	11.9934	16.9454	6.8055	16.7098	11.349	14.1442	17.9747	10.3587		16.4006	19.1273	14.6817	15.6313	17.0856	17.4638	14.7307	14.9051	19.228	15.4979
19.5135	20.4668	14.0975	10.8103	16.753	12.1151	11.1418	11.0777	21.6055	11.512		14.0488	16.2839	13.5437	21.2465	15.2679	17.9142	18.2213	13.5938	16.9941	14.1239
14.6221	19.4051	13.8718	14.4411	11.6591	14.1136	10.7136	9.8442	17.1758	10.9108		15.9819	17.9601	14.7216	21.2893	17.093	15.8809	18.6308	15.4807	19.1509	11.6952
12.7006	14.4093	15.7272	15.2262	15.3439	14.5362	17.4643	8.8386	13.3239	11.7973		16.3548	20.3363	17.826	15.5483	17.5231	16.8876	20.8388	12.7271	14.2161	11.7373
10.2928	16.5484	18.7417	15.6487	15.5169	14.5583	11.8817	14.7393	11.43	12.5072		13.3925	14.8912	15.4503	18.0149	14.2999	20.4811	21.3777	13.5488	17.1161	10.2063
14.8339	15.7645	21.0614	15.2926	16.6178	10.5504	12.1644	13.343	14.8875	9.4015		16.7468	21.3751	21.1915	15.7281	16.0937	18.2984	18.7776	13.8228	18.554	14.2051
14.0924	12.4331	15.6149	15.3893	10.6954	13.2391	8.9408	14.0718	16.0595	11.8302		15.927	16.9961	13.1558	19.61	14.9329	20.1387	14.9169	15.7936	15.557	13.3074
8.7617	15.7432	13.7645	16.8802	10.3116	18.5537	12.4214	9.0398	17.4122	10.988		14.6919	16.8668	17.1998	18.8527	16.6752	20.921	14.9623	17.6716	19.3801	12.8313
13.4394	15.7929	15.2149	12.1612	15.4976	15.0178	11.1514	7.069	16.9468	9.3382		14.7416	17.7902	16.1565	20.6045	13.9162	15.8779	20.2354	18.9649	16.804	9.8664
15.7153	15.4268	15.4963	12.7335	15.1569	18.0773	7.3268	15.9296	18.9383	12.5177		18.4491	17.9989	16.9069	16.9499	17.5592	24.9725	16.1917	11.8655	11.3484	13.3
4.2329	17.7735	14.4172	13.5755	11.0435	14.0515	10.8732	12.1744	19.1436	9.166		12.3692	20.3431	17.0711	17.3757	14.7528	27.0667	14.4209	18.449	14.995	13.388
11.9625	16.946	19.7454	15.4704	4.9979	21.4574	12.7129	9.091	8.9162	11.6433		14.3147	19.8376	18.8588	19.7382	17.3598	21.0743	15.4949	14.4253	18.2108	14.4242
14.2966	13.2581	15.7848	13.8493	18.948	17.7755	7.9987	13.1793	8.1559	11.0922		16.6279	17.1544	14.0598	12.9341	14.8236	19.8052	12.3298	11.6753	20.0748	8.6232
12.8532	18.5448	18.1136	12.7576	12.6769	8.6289	8.4305	11.9296	22.4443	13.9165		9.2591	14.4969	17.958	17.3612	16.9884	18.8828	14.5664	16.1392	16.4197	14.6023
10.2918	15.0769	11.9754	10.0042	12.3239	17.4181	12.9232	19.2647	13.7024	9.6898		16.4228	17.8847	10.9104	20.2958	14.1787	16.295	19.2441	16.0082	17.5602	14.4998
11.7962	15.2066	16.9879	12.922	14.7259	11.6643	9.5442	13.6789	8.8086	11.0668		15.4734	18.2616	16.8627	15.2396	15.0194	24.5061	24.7842	9.3563	13.767	16.0376
15.5275	11.5436	14.0316	19.235	11.236	15.9864	9.5387	9.6487	14.9167	8.4315		12.8238	19.7497	16.0141	16.1837	14.2469	20.8281	16.3831	15.5269	16.5539	11.6472
20.3977	13.9032	16.2289	16.3913	8.109	16.2688	9.5441	13.4891	15.031	12.9992		12.7612	16.9148	15.4299	22.7224	20.8652	20.022	12.6502	16.2362	14.447	11.6402
13.2851	18.1893	14.0648	19.6795	12.1808	16.24	10.4307	13.4535	11.6605	9.4413		15.5829	16.1648	15.8468	21.0502	15.6519	20.1145	14.6205	12.4443	15.9323	12.4973
11.4859	11.9976	11.7011	14.6187	10.418	14.3726	12.902	9.7546	12.0044	9.4462		19.078	20.5142	17.812	18.5538	17.2069	23.3858	16.5605	12.1782	17.4882	11.0069
8.4355	14.8984	15.9502	13.5489	9.5439	13.9203	6.2745	6.2165	11.6209	9.8205		13.8117	20.0179	19.5041	19.2865	19.0528	19.8046	10.7529	18.3762	15.0081	9.6967
14.0073	13.7986	15.3801	12.12	10.7257	15.6309	9.39	9.7349	10.277	13.309		19.0073	18.4989	14.0175	22.9985	13.407	16.4953	19.0476	15.548	22.6999	12.8886
15.9834	15.7874	17.4156	15.7206	11.7082	10.4238	12.6299	12.5044	8.7819	12.5412		17.3479	15.9041	17.3507	16.662	16.7799	21.1178	16.0775	17.9282	14.985	15.633
8.3774	12.5485	14.1151	15.2582	18.0019	17.0079	16.2402	9.2493	12.2488	12.1346		11.9559	20.9262	14.0218	17.0498	18.3751	18.5946	16.779	15.9184	16.3235	12.7799
9.2757	14.2023	18.9835	17.4859	11.2768	19.1345	9.1221	11.3144	7.1254	10.5929		9.7028	17.1635	16.0991	16.4922	17.0864	22.3165	19.6065	12.2186	13.8466	8.4438
10.2827	13.6965	10.1757	14.4378	9.3463	15.3538	13.589	12.7058	3.2613	13.1126		14.3569	20.3162	22.1177	18.0664	16.9955	19.364	18.5249	14.4122	13.1786	13.2387
16.3336	15.2233	13.6663	11.4017	6.8827	16.0468	9.8079	8.868	6.596	10.015		11.606	16.2289	16.4452	20.7096	20.3505	20.9322	17.3721	16.4032	16.8391	13.743
11.9319	13.4676	20.0127	16.7521	11.1653	15.3127	12.5569	9.252	18.3936	9.4939		13.7513	17.5964	15.886	10.0742	16.6978	17.6263	16.2711	16.3791	14.6648	15.7363
15.5034	11.4859	14.8577	12.7719	17.3863	13.5978	15.9023	10.3163	15.4847	9.557		11.5564	19.7095	16.527	25.081	17.7534	13.71	13.3839	12.8565	12.3164	9.9634
13.3778	17.6508	15.387	16.6534	10.7072	9.3675	12.5186	7.1166	9.4854	10.5512		20.6535	24.1662	16.7409	16.6566	14.3956	23.9873	19.6293	15.6059	13.0838	13.0179
